# Supplementary material for: [1,2-Bis(diphenyl­phosphino)ethane]­chlorido(η5-penta­methyl­cyclo­penta­dien­yl)iron(II) dichloro­methane solvate
Source: Acta Crystallogr Sect E Struct Rep Online. 2010 Jul 10;66(Pt 8):m921. doi: 10.1107/S1600536810026784 (PMC3007507; doi:10.1107/S1600536810026784)
Supplement: Supplementary file 1 [file e-66-0m921-sup1.cif]

##############################################################################
###                                                                        ###
###        Electronic paper (Acta Crystallographica Section E)             ###
###                                                                        ###
##############################################################################
#                                                                            #
# This CIF contains the data in a paper accepted for publication in Acta     #
# Crystallographica Section E. It conforms to the requirements of Notes      #
# for Authors for Section E, and has been peer reviewed under the auspices   #
# of the IUCr Commission on Journals.                                        #
#                                                                            #
# Full details of the Crystallographic Information File format               #
# are given in the paper "The Crystallographic Information File (CIF):       #
# a New Standard Archive File for Crystallography" by S. R. Hall, F. H.      #
# Allen and I. D. Brown [Acta Cryst. (1991), A47, 655-685].                  #
#                                                                            #
# The current version of the core CIF dictionary is obtainable from          #
# ftp://ftp.iucr.org/pub/cif_core.dic. The current version number is 2.4.    #
#                                                                            #
# Software is freely available for graphical display of the structure(s) in  #
# this CIF.  For information consult the CIF home page http://www.iucr.org/  #
# cif/home.html                                                              #
#                                                                            #
# This file may be used for bona fide research purposes within the           #
# scientific community so long as proper attribution is given to the journal # 
# article from which it was obtained.                                        #
#                                                                            #
##############################################################################
                                             
data_I
_audit_creation_method     SHELXL-97
_chemical_name_systematic
;
[1,2-Bis(diphenylphosphino)ethane]chlorido(\h^5^-
pentamethylcyclopentadienyl)iron(II) dichloromethane solvate
;
_chemical_name_common     ?
_chemical_formula_moiety     'C36 H39 Cl Fe P2, C H2 Cl2'
_chemical_formula_sum     'C37 H41 Cl3 Fe P2'
_chemical_formula_iupac     '[Fe (C10 H15) Cl (C26 H24 P2)], CH2 Cl2'
_chemical_formula_weight     709.84
_chemical_melting_point     ?
_symmetry_cell_setting     triclinic
_symmetry_space_group_name_H-M     'P -1'
_symmetry_space_group_name_Hall     '-P 1'
loop_
    _symmetry_equiv_pos_as_xyz
    'x, y, z'
    '-x, -y, -z'
_cell_length_a     10.3602(6)
_cell_length_b     10.9552(6)
_cell_length_c     17.0781(10)
_cell_angle_alpha     80.2280(10)
_cell_angle_beta     72.5260(10)
_cell_angle_gamma     72.3630(10)
_cell_volume     1755.35(17)
_cell_formula_units_Z     2
_cell_measurement_reflns_used     7338
_cell_measurement_theta_min     2.23
_cell_measurement_theta_max     28.26
_cell_measurement_temperature     298(2)
_exptl_crystal_description     block
_exptl_crystal_colour     black
_exptl_crystal_size_max     0.16
_exptl_crystal_size_mid     0.12
_exptl_crystal_size_min     0.10
_exptl_crystal_density_diffrn     1.343
_exptl_crystal_density_meas     ?
_exptl_crystal_density_method     'not measured'
_exptl_crystal_F_000     740
_exptl_absorpt_coefficient_mu     0.774
_exptl_absorpt_correction_type     none
_exptl_special_details
;
;
_diffrn_ambient_temperature     298(2)
_diffrn_radiation_type     MoK\a
_diffrn_radiation_wavelength     0.71073
_diffrn_radiation_source     'fine-focus sealed tube'
_diffrn_radiation_monochromator     graphite
_diffrn_measurement_device_type     'Bruker SMART APEX'
_diffrn_measurement_method     'phi and omega scans'
_diffrn_detector_area_resol_mean     ?
_diffrn_reflns_number     11390
_diffrn_reflns_av_R_equivalents     0.0675
_diffrn_reflns_av_sigmaI/netI     0.0602
_diffrn_reflns_theta_min     1.96
_diffrn_reflns_theta_max     26.00
_diffrn_reflns_theta_full     26.00
_diffrn_measured_fraction_theta_max     0.986
_diffrn_measured_fraction_theta_full     0.986
_diffrn_reflns_limit_h_min     -11
_diffrn_reflns_limit_h_max     12
_diffrn_reflns_limit_k_min     -13
_diffrn_reflns_limit_k_max     13
_diffrn_reflns_limit_l_min     -21
_diffrn_reflns_limit_l_max     21
_diffrn_standards_number     ?
_diffrn_standards_interval_count     ?
_diffrn_standards_interval_time     ?
_diffrn_standards_decay_%     ?
_refine_special_details
;
Refinement of <i>F</i>^2^ against ALL reflections. The weighted <i>R</i>-factor
<i>wR</i> and goodness of fit <i>S</i> are based on <i>F</i>^2^, conventional
<i>R</i>-factors <i>R</i> are based on <i>F</i>, with <i>F</i> set to zero for
negative <i>F</i>^2^. The threshold expression of <i>F</i>^2^ >
\s(<i>F</i>^2^) is used only for calculating <i>R</i>-factors(gt) <i>etc</i>.
and is not relevant to the choice of reflections for refinement.
<i>R</i>-factors based on <i>F</i>^2^ are statistically about twice as large
as those based on <i>F</i>, and <i>R</i>- factors based on ALL data will be
even larger.
;
_reflns_number_total     6799
_reflns_number_gt     6294
_reflns_threshold_expression     I>2sigma(I)
_refine_ls_structure_factor_coef     Fsqd
_refine_ls_matrix_type     full
_refine_ls_R_factor_all     0.0501
_refine_ls_R_factor_gt     0.0466
_refine_ls_wR_factor_gt     0.1203
_refine_ls_wR_factor_ref     0.1232
_refine_ls_goodness_of_fit_ref     1.081
_refine_ls_restrained_S_all     1.081
_refine_ls_number_reflns     6799
_refine_ls_number_parameters     393
_refine_ls_number_restraints     0
_refine_ls_hydrogen_treatment     constr
_refine_ls_weighting_scheme     calc
_refine_ls_weighting_details
         'calc w=1/[\s^2^(Fo^2^)+(0.0474P)^2^+0.9515P] where P=(Fo^2^+2Fc^2^)/3'
_atom_sites_solution_hydrogens     geom
_atom_sites_solution_primary     direct
_atom_sites_solution_secondary     difmap
_refine_ls_shift/su_max     0.020
_refine_ls_shift/su_mean     0.000
_refine_diff_density_max     0.722
_refine_diff_density_min     -0.581
_refine_ls_extinction_method     none
_refine_ls_extinction_coef     ?
loop_
    _atom_type_symbol
    _atom_type_description
    _atom_type_scat_dispersion_real
    _atom_type_scat_dispersion_imag
    _atom_type_scat_source
    'C' 'C' 0.0033 0.0016
                         'International Tables Vol C Tables 4.2.6.8 and 6.1.1.4'
    'H' 'H' 0.0000 0.0000
                         'International Tables Vol C Tables 4.2.6.8 and 6.1.1.4'
    'P' 'P' 0.1023 0.0942
                         'International Tables Vol C Tables 4.2.6.8 and 6.1.1.4'
    'Cl' 'Cl' 0.1484 0.1585
                         'International Tables Vol C Tables 4.2.6.8 and 6.1.1.4'
    'Fe' 'Fe' 0.3463 0.8444
                         'International Tables Vol C Tables 4.2.6.8 and 6.1.1.4'
_computing_data_collection     'SMART (Bruker, 1999)'
_computing_cell_refinement     'SAINT (Bruker, 1999)'
_computing_data_reduction     'SAINT (Bruker, 1999)'
_computing_structure_solution     'SHELXS97 (Sheldrick, 2008)'
_computing_structure_refinement     'SHELXL97 (Sheldrick, 2008)'
_computing_molecular_graphics     'SHELXTL (Sheldrick, 2008)'
_computing_publication_material     'SHELXTL (Sheldrick, 2008)'
loop_
    _atom_site_type_symbol
    _atom_site_label
    _atom_site_fract_x
    _atom_site_fract_y
    _atom_site_fract_z
    _atom_site_U_iso_or_equiv
    _atom_site_adp_type
    _atom_site_calc_flag
    _atom_site_refinement_flags
    _atom_site_occupancy
    _atom_site_disorder_assembly
    _atom_site_disorder_group
    Fe Fe1 0.95385(3) 0.37080(3) 0.30569(2) 0.03219(11) Uani d . 1 . .
    C C1 1.0165(3) 0.3967(3) 0.40903(16) 0.0479(6) Uani d . 1 . .
    C C2 0.9207(3) 0.3200(3) 0.43532(16) 0.0466(6) Uani d . 1 . .
    C C3 0.7921(3) 0.3930(3) 0.41626(17) 0.0483(6) Uani d . 1 . .
    C C4 0.8099(3) 0.5155(3) 0.37841(17) 0.0481(6) Uani d . 1 . .
    C C5 0.9498(3) 0.5162(3) 0.37144(16) 0.0472(6) Uani d . 1 . .
    C C6 1.1602(4) 0.3620(4) 0.4222(2) 0.0658(9) Uani d . 1 . .
    H H6A 1.1535 0.3850 0.4754 0.099 Uiso calc R 1 . .
    H H6B 1.2178 0.4075 0.3803 0.099 Uiso calc R 1 . .
    H H6C 1.2014 0.2711 0.4195 0.099 Uiso calc R 1 . .
    C C7 0.9394(4) 0.1946(3) 0.48748(19) 0.0649(9) Uani d . 1 . .
    H H7A 1.0358 0.1455 0.4718 0.097 Uiso calc R 1 . .
    H H7B 0.8806 0.1473 0.4797 0.097 Uiso calc R 1 . .
    H H7C 0.9138 0.2106 0.5444 0.097 Uiso calc R 1 . .
    C C8 0.6559(3) 0.3552(4) 0.4485(2) 0.0663(9) Uani d . 1 . .
    H H8A 0.6237 0.3590 0.5072 0.099 Uiso calc R 1 . .
    H H8B 0.6705 0.2693 0.4356 0.099 Uiso calc R 1 . .
    H H8C 0.5866 0.4134 0.4233 0.099 Uiso calc R 1 . .
    C C9 0.6948(4) 0.6308(3) 0.3621(2) 0.0688(9) Uani d . 1 . .
    H H9A 0.6526 0.6776 0.4102 0.103 Uiso calc R 1 . .
    H H9B 0.6249 0.6030 0.3489 0.103 Uiso calc R 1 . .
    H H9C 0.7334 0.6854 0.3166 0.103 Uiso calc R 1 . .
    C C10 1.0146(4) 0.6262(3) 0.3375(2) 0.0682(9) Uani d . 1 . .
    H H10A 0.9560 0.6900 0.3078 0.102 Uiso calc R 1 . .
    H H10B 1.1059 0.5952 0.3009 0.102 Uiso calc R 1 . .
    H H10C 1.0233 0.6635 0.3819 0.102 Uiso calc R 1 . .
    C C11 0.9552(3) 0.6064(2) 0.13781(16) 0.0417(6) Uani d . 1 . .
    C C12 1.0955(3) 0.5985(3) 0.09845(18) 0.0500(7) Uani d . 1 . .
    H H12 1.1617 0.5190 0.0966 0.060 Uiso calc R 1 . .
    C C13 1.1379(4) 0.7081(4) 0.0619(2) 0.0665(9) Uani d . 1 . .
    H H13 1.2319 0.7016 0.0351 0.080 Uiso calc R 1 . .
    C C14 1.0417(5) 0.8257(4) 0.0651(2) 0.0736(11) Uani d . 1 . .
    H H14 1.0706 0.8990 0.0408 0.088 Uiso calc R 1 . .
    C C15 0.9037(5) 0.8359(3) 0.1037(3) 0.0747(11) Uani d . 1 . .
    H H15 0.8386 0.9160 0.1053 0.090 Uiso calc R 1 . .
    C C16 0.8595(4) 0.7265(3) 0.1408(2) 0.0595(8) Uani d . 1 . .
    H H16 0.7653 0.7343 0.1676 0.071 Uiso calc R 1 . .
    C C17 0.7250(3) 0.4944(2) 0.17511(18) 0.0435(6) Uani d . 1 . .
    C C18 0.6963(3) 0.5441(3) 0.1002(2) 0.0582(8) Uani d . 1 . .
    H H18 0.7644 0.5715 0.0575 0.070 Uiso calc R 1 . .
    C C19 0.5669(4) 0.5535(3) 0.0881(3) 0.0714(10) Uani d . 1 . .
    H H19 0.5488 0.5862 0.0373 0.086 Uiso calc R 1 . .
    C C20 0.4666(4) 0.5148(3) 0.1508(3) 0.0737(11) Uani d . 1 . .
    H H20 0.3798 0.5214 0.1427 0.088 Uiso calc R 1 . .
    C C21 0.4916(3) 0.4668(3) 0.2249(3) 0.0715(10) Uani d . 1 . .
    H H21 0.4223 0.4401 0.2671 0.086 Uiso calc R 1 . .
    C C22 0.6206(3) 0.4571(3) 0.2380(2) 0.0547(7) Uani d . 1 . .
    H H22 0.6367 0.4255 0.2893 0.066 Uiso calc R 1 . .
    C C23 0.9982(3) 0.3413(2) 0.11234(15) 0.0382(5) Uani d . 1 . .
    H H23A 0.9669 0.3684 0.0625 0.046 Uiso calc R 1 . .
    H H23B 1.0982 0.3329 0.0983 0.046 Uiso calc R 1 . .
    C C24 0.9683(3) 0.2132(3) 0.15037(16) 0.0445(6) Uani d . 1 . .
    H H24A 1.0406 0.1439 0.1215 0.053 Uiso calc R 1 . .
    H H24B 0.8788 0.2115 0.1442 0.053 Uiso calc R 1 . .
    C C25 0.8213(3) 0.1078(2) 0.30821(17) 0.0416(6) Uani d . 1 . .
    C C26 0.6979(3) 0.1437(3) 0.2836(2) 0.0568(8) Uani d . 1 . .
    H H26 0.6890 0.2043 0.2389 0.068 Uiso calc R 1 . .
    C C27 0.5875(4) 0.0900(4) 0.3249(3) 0.0744(10) Uani d . 1 . .
    H H27 0.5050 0.1154 0.3082 0.089 Uiso calc R 1 . .
    C C28 0.6002(4) -0.0003(4) 0.3904(3) 0.0781(11) Uani d . 1 . .
    H H28 0.5259 -0.0353 0.4185 0.094 Uiso calc R 1 . .
    C C29 0.7222(4) -0.0387(4) 0.4142(2) 0.0707(10) Uani d . 1 . .
    H H29 0.7314 -0.1015 0.4578 0.085 Uiso calc R 1 . .
    C C30 0.8313(3) 0.0146(3) 0.3742(2) 0.0545(7) Uani d . 1 . .
    H H30 0.9133 -0.0120 0.3915 0.065 Uiso calc R 1 . .
    C C31 1.1146(3) 0.0457(2) 0.26583(17) 0.0417(6) Uani d . 1 . .
    C C32 1.1362(3) -0.0595(3) 0.2243(2) 0.0578(8) Uani d . 1 . .
    H H32 1.0754 -0.0576 0.1934 0.069 Uiso calc R 1 . .
    C C33 1.2464(4) -0.1675(3) 0.2278(3) 0.0730(10) Uani d . 1 . .
    H H33 1.2595 -0.2372 0.1991 0.088 Uiso calc R 1 . .
    C C34 1.3360(4) -0.1718(3) 0.2733(3) 0.0782(11) Uani d . 1 . .
    H H34 1.4112 -0.2439 0.2750 0.094 Uiso calc R 1 . .
    C C35 1.3147(4) -0.0698(3) 0.3163(3) 0.0725(11) Uani d . 1 . .
    H H35 1.3741 -0.0741 0.3487 0.087 Uiso calc R 1 . .
    C C36 1.2052(3) 0.0403(3) 0.3121(2) 0.0530(7) Uani d . 1 . .
    H H36 1.1932 0.1101 0.3404 0.064 Uiso calc R 1 . .
    C C37 0.4319(4) 0.1030(4) 0.1072(3) 0.0876(13) Uani d . 1 . .
    H H37A 0.3642 0.1389 0.1563 0.105 Uiso calc R 1 . .
    H H37B 0.4579 0.0102 0.1181 0.105 Uiso calc R 1 . .
    Cl Cl1 1.18883(6) 0.34236(6) 0.23193(4) 0.04042(15) Uani d . 1 . .
    Cl Cl2 0.58023(17) 0.15815(17) 0.08710(12) 0.1323(5) Uani d . 1 . .
    Cl Cl3 0.35420(14) 0.14422(14) 0.02585(10) 0.1191(5) Uani d . 1 . .
    P P1 0.90294(6) 0.46011(6) 0.18851(4) 0.03401(15) Uani d . 1 . .
    P P2 0.96362(7) 0.18735(6) 0.26212(4) 0.03444(15) Uani d . 1 . .
loop_
    _atom_site_aniso_label
    _atom_site_aniso_U_11
    _atom_site_aniso_U_22
    _atom_site_aniso_U_33
    _atom_site_aniso_U_12
    _atom_site_aniso_U_13
    _atom_site_aniso_U_23
    Fe1 0.0365(2) 0.03331(19) 0.02797(18) -0.01183(14) -0.00562(14) -0.00660(13)
    C1 0.0632(17) 0.0583(16) 0.0295(13) -0.0246(14) -0.0098(12) -0.0123(11)
    C2 0.0634(17) 0.0497(15) 0.0282(12) -0.0205(13) -0.0068(12) -0.0074(11)
    C3 0.0532(16) 0.0529(15) 0.0355(14) -0.0193(13) 0.0043(12) -0.0151(11)
    C4 0.0552(16) 0.0436(14) 0.0383(14) -0.0109(12) 0.0023(12) -0.0161(11)
    C5 0.0670(18) 0.0444(14) 0.0345(13) -0.0241(13) -0.0047(12) -0.0142(11)
    C6 0.075(2) 0.092(2) 0.0468(17) -0.0333(19) -0.0251(16) -0.0113(16)
    C7 0.095(3) 0.067(2) 0.0370(15) -0.0325(18) -0.0165(16) 0.0047(14)
    C8 0.0575(19) 0.077(2) 0.0541(19) -0.0268(16) 0.0121(15) -0.0122(16)
    C9 0.071(2) 0.0476(17) 0.071(2) -0.0035(15) 0.0017(17) -0.0203(15)
    C10 0.099(3) 0.0580(18) 0.060(2) -0.0431(18) -0.0129(18) -0.0131(15)
    C11 0.0522(15) 0.0394(13) 0.0397(14) -0.0158(11) -0.0208(12) 0.0019(10)
    C12 0.0559(16) 0.0535(16) 0.0482(16) -0.0233(13) -0.0235(13) 0.0092(13)
    C13 0.081(2) 0.076(2) 0.061(2) -0.0483(19) -0.0330(18) 0.0204(17)
    C14 0.111(3) 0.062(2) 0.071(2) -0.051(2) -0.045(2) 0.0202(17)
    C15 0.105(3) 0.0415(17) 0.084(3) -0.0155(18) -0.044(2) 0.0050(16)
    C16 0.068(2) 0.0417(15) 0.070(2) -0.0116(14) -0.0242(17) -0.0009(14)
    C17 0.0343(13) 0.0403(13) 0.0580(17) -0.0060(10) -0.0172(12) -0.0079(12)
    C18 0.0499(16) 0.0641(19) 0.064(2) -0.0121(14) -0.0249(15) -0.0021(15)
    C19 0.063(2) 0.070(2) 0.094(3) -0.0097(17) -0.048(2) -0.0045(19)
    C20 0.0471(18) 0.061(2) 0.122(4) -0.0085(15) -0.040(2) -0.011(2)
    C21 0.0415(16) 0.066(2) 0.104(3) -0.0166(15) -0.0137(18) -0.006(2)
    C22 0.0405(15) 0.0524(16) 0.069(2) -0.0103(12) -0.0128(14) -0.0052(14)
    C23 0.0399(13) 0.0436(13) 0.0306(12) -0.0076(10) -0.0105(10) -0.0062(10)
    C24 0.0586(16) 0.0443(14) 0.0364(13) -0.0158(12) -0.0165(12) -0.0083(11)
    C25 0.0458(14) 0.0364(12) 0.0493(15) -0.0170(11) -0.0153(12) -0.0055(11)
    C26 0.0545(17) 0.0531(16) 0.072(2) -0.0225(14) -0.0283(16) 0.0048(15)
    C27 0.0554(19) 0.087(3) 0.096(3) -0.0339(18) -0.0317(19) 0.001(2)
    C28 0.074(2) 0.090(3) 0.084(3) -0.054(2) -0.018(2) 0.009(2)
    C29 0.081(2) 0.069(2) 0.071(2) -0.0411(19) -0.0255(19) 0.0181(18)
    C30 0.0574(17) 0.0519(16) 0.0608(19) -0.0227(14) -0.0230(15) 0.0060(14)
    C31 0.0419(13) 0.0374(13) 0.0477(15) -0.0112(10) -0.0149(11) -0.0020(11)
    C32 0.0593(18) 0.0441(15) 0.075(2) -0.0039(13) -0.0280(16) -0.0165(14)
    C33 0.068(2) 0.0434(16) 0.102(3) 0.0038(15) -0.023(2) -0.0225(17)
    C34 0.059(2) 0.0476(18) 0.123(4) -0.0012(15) -0.036(2) 0.001(2)
    C35 0.066(2) 0.063(2) 0.104(3) -0.0207(16) -0.054(2) 0.016(2)
    C36 0.0641(18) 0.0459(15) 0.0601(18) -0.0211(13) -0.0313(15) 0.0047(13)
    C37 0.084(3) 0.076(3) 0.075(3) -0.005(2) 0.006(2) -0.012(2)
    Cl1 0.0364(3) 0.0493(3) 0.0372(3) -0.0141(3) -0.0090(2) -0.0046(2)
    Cl2 0.1170(11) 0.1362(12) 0.1477(15) -0.0448(9) -0.0342(10) -0.0046(10)
    Cl3 0.0988(9) 0.1187(10) 0.1126(10) 0.0251(7) -0.0276(8) -0.0385(8)
    P1 0.0327(3) 0.0344(3) 0.0348(3) -0.0081(2) -0.0093(2) -0.0036(2)
    P2 0.0384(3) 0.0325(3) 0.0360(3) -0.0109(2) -0.0124(3) -0.0054(2)
_geom_special_details
;
All e.s.d.'s (except the e.s.d. in the dihedral angle between two l.s. planes)
are estimated using the full covariance matrix. The cell e.s.d.'s are taken
into account individually in the estimation of e.s.d.'s in distances, angles
and torsion angles; correlations between e.s.d.'s in cell parameters are only
used when they are defined by crystal symmetry. An approximate (isotropic)
treatment of cell e.s.d.'s is used for estimating e.s.d.'s involving l.s.
planes.
;
loop_
    _geom_bond_atom_site_label_1
    _geom_bond_atom_site_label_2
    _geom_bond_site_symmetry_2
    _geom_bond_distance
    _geom_bond_publ_flag
    Fe1 C5 . 2.083(3) ?
    Fe1 C4 . 2.099(3) ?
    Fe1 C3 . 2.107(3) ?
    Fe1 C2 . 2.138(3) ?
    Fe1 C1 . 2.141(3) ?
    Fe1 P1 . 2.2130(7) ?
    Fe1 P2 . 2.2231(7) ?
    Fe1 Cl1 . 2.3329(7) ?
    C1 C2 . 1.415(4) ?
    C1 C5 . 1.427(4) ?
    C1 C6 . 1.497(4) ?
    C2 C3 . 1.431(4) ?
    C2 C7 . 1.498(4) ?
    C3 C4 . 1.428(4) ?
    C3 C8 . 1.509(4) ?
    C4 C5 . 1.421(4) ?
    C4 C9 . 1.504(4) ?
    C5 C10 . 1.502(4) ?
    C6 H6A . 0.9600 ?
    C6 H6B . 0.9600 ?
    C6 H6C . 0.9600 ?
    C7 H7A . 0.9600 ?
    C7 H7B . 0.9600 ?
    C7 H7C . 0.9600 ?
    C8 H8A . 0.9600 ?
    C8 H8B . 0.9600 ?
    C8 H8C . 0.9600 ?
    C9 H9A . 0.9600 ?
    C9 H9B . 0.9600 ?
    C9 H9C . 0.9600 ?
    C10 H10A . 0.9600 ?
    C10 H10B . 0.9600 ?
    C10 H10C . 0.9600 ?
    C11 C16 . 1.385(4) ?
    C11 C12 . 1.389(4) ?
    C11 P1 . 1.840(3) ?
    C12 C13 . 1.387(4) ?
    C12 H12 . 0.9300 ?
    C13 C14 . 1.367(5) ?
    C13 H13 . 0.9300 ?
    C14 C15 . 1.361(6) ?
    C14 H14 . 0.9300 ?
    C15 C16 . 1.396(5) ?
    C15 H15 . 0.9300 ?
    C16 H16 . 0.9300 ?
    C17 C22 . 1.382(4) ?
    C17 C18 . 1.385(4) ?
    C17 P1 . 1.843(3) ?
    C18 C19 . 1.388(4) ?
    C18 H18 . 0.9300 ?
    C19 C20 . 1.361(6) ?
    C19 H19 . 0.9300 ?
    C20 C21 . 1.353(6) ?
    C20 H20 . 0.9300 ?
    C21 C22 . 1.391(4) ?
    C21 H21 . 0.9300 ?
    C22 H22 . 0.9300 ?
    C23 C24 . 1.523(4) ?
    C23 P1 . 1.840(3) ?
    C23 H23A . 0.9700 ?
    C23 H23B . 0.9700 ?
    C24 P2 . 1.869(3) ?
    C24 H24A . 0.9700 ?
    C24 H24B . 0.9700 ?
    C25 C26 . 1.389(4) ?
    C25 C30 . 1.393(4) ?
    C25 P2 . 1.844(3) ?
    C26 C27 . 1.391(5) ?
    C26 H26 . 0.9300 ?
    C27 C28 . 1.371(5) ?
    C27 H27 . 0.9300 ?
    C28 C29 . 1.367(5) ?
    C28 H28 . 0.9300 ?
    C29 C30 . 1.374(4) ?
    C29 H29 . 0.9300 ?
    C30 H30 . 0.9300 ?
    C31 C36 . 1.380(4) ?
    C31 C32 . 1.381(4) ?
    C31 P2 . 1.848(3) ?
    C32 C33 . 1.379(4) ?
    C32 H32 . 0.9300 ?
    C33 C34 . 1.364(6) ?
    C33 H33 . 0.9300 ?
    C34 C35 . 1.367(6) ?
    C34 H34 . 0.9300 ?
    C35 C36 . 1.392(4) ?
    C35 H35 . 0.9300 ?
    C36 H36 . 0.9300 ?
    C37 Cl2 . 1.737(5) ?
    C37 Cl3 . 1.739(5) ?
    C37 H37A . 0.9700 ?
    C37 H37B . 0.9700 ?
loop_
    _geom_angle_atom_site_label_1
    _geom_angle_atom_site_label_2
    _geom_angle_atom_site_label_3
    _geom_angle_site_symmetry_1
    _geom_angle_site_symmetry_3
    _geom_angle
    _geom_angle_publ_flag
    C5 Fe1 C4 . . 39.73(12) ?
    C5 Fe1 C3 . . 66.75(11) ?
    C4 Fe1 C3 . . 39.69(11) ?
    C5 Fe1 C2 . . 66.10(11) ?
    C4 Fe1 C2 . . 66.01(11) ?
    C3 Fe1 C2 . . 39.39(11) ?
    C5 Fe1 C1 . . 39.46(11) ?
    C4 Fe1 C1 . . 65.79(12) ?
    C3 Fe1 C1 . . 65.65(11) ?
    C2 Fe1 C1 . . 38.61(11) ?
    C5 Fe1 P1 . . 108.21(8) ?
    C4 Fe1 P1 . . 95.87(8) ?
    C3 Fe1 P1 . . 118.90(9) ?
    C2 Fe1 P1 . . 158.27(8) ?
    C1 Fe1 P1 . . 145.86(8) ?
    C5 Fe1 P2 . . 166.77(8) ?
    C4 Fe1 P2 . . 139.69(8) ?
    C3 Fe1 P2 . . 105.83(8) ?
    C2 Fe1 P2 . . 101.07(8) ?
    C1 Fe1 P2 . . 128.04(8) ?
    P1 Fe1 P2 . . 84.91(3) ?
    C5 Fe1 Cl1 . . 94.68(8) ?
    C4 Fe1 Cl1 . . 132.57(8) ?
    C3 Fe1 Cl1 . . 151.83(9) ?
    C2 Fe1 Cl1 . . 114.63(8) ?
    C1 Fe1 Cl1 . . 86.47(8) ?
    P1 Fe1 Cl1 . . 86.26(2) ?
    P2 Fe1 Cl1 . . 87.74(2) ?
    C2 C1 C5 . . 108.2(3) ?
    C2 C1 C6 . . 126.1(3) ?
    C5 C1 C6 . . 125.6(3) ?
    C2 C1 Fe1 . . 70.55(15) ?
    C5 C1 Fe1 . . 68.08(15) ?
    C6 C1 Fe1 . . 129.5(2) ?
    C1 C2 C3 . . 108.1(2) ?
    C1 C2 C7 . . 126.3(3) ?
    C3 C2 C7 . . 124.8(3) ?
    C1 C2 Fe1 . . 70.83(15) ?
    C3 C2 Fe1 . . 69.16(15) ?
    C7 C2 Fe1 . . 133.8(2) ?
    C4 C3 C2 . . 107.7(2) ?
    C4 C3 C8 . . 126.9(3) ?
    C2 C3 C8 . . 124.1(3) ?
    C4 C3 Fe1 . . 69.82(15) ?
    C2 C3 Fe1 . . 71.45(15) ?
    C8 C3 Fe1 . . 134.4(2) ?
    C5 C4 C3 . . 108.0(3) ?
    C5 C4 C9 . . 125.4(3) ?
    C3 C4 C9 . . 125.8(3) ?
    C5 C4 Fe1 . . 69.56(15) ?
    C3 C4 Fe1 . . 70.49(15) ?
    C9 C4 Fe1 . . 133.3(2) ?
    C4 C5 C1 . . 107.9(2) ?
    C4 C5 C10 . . 126.9(3) ?
    C1 C5 C10 . . 125.1(3) ?
    C4 C5 Fe1 . . 70.71(15) ?
    C1 C5 Fe1 . . 72.47(14) ?
    C10 C5 Fe1 . . 126.3(2) ?
    C1 C6 H6A . . 109.5 ?
    C1 C6 H6B . . 109.5 ?
    H6A C6 H6B . . 109.5 ?
    C1 C6 H6C . . 109.5 ?
    H6A C6 H6C . . 109.5 ?
    H6B C6 H6C . . 109.5 ?
    C2 C7 H7A . . 109.5 ?
    C2 C7 H7B . . 109.5 ?
    H7A C7 H7B . . 109.5 ?
    C2 C7 H7C . . 109.5 ?
    H7A C7 H7C . . 109.5 ?
    H7B C7 H7C . . 109.5 ?
    C3 C8 H8A . . 109.5 ?
    C3 C8 H8B . . 109.5 ?
    H8A C8 H8B . . 109.5 ?
    C3 C8 H8C . . 109.5 ?
    H8A C8 H8C . . 109.5 ?
    H8B C8 H8C . . 109.5 ?
    C4 C9 H9A . . 109.5 ?
    C4 C9 H9B . . 109.5 ?
    H9A C9 H9B . . 109.5 ?
    C4 C9 H9C . . 109.5 ?
    H9A C9 H9C . . 109.5 ?
    H9B C9 H9C . . 109.5 ?
    C5 C10 H10A . . 109.5 ?
    C5 C10 H10B . . 109.5 ?
    H10A C10 H10B . . 109.5 ?
    C5 C10 H10C . . 109.5 ?
    H10A C10 H10C . . 109.5 ?
    H10B C10 H10C . . 109.5 ?
    C16 C11 C12 . . 118.3(3) ?
    C16 C11 P1 . . 121.9(2) ?
    C12 C11 P1 . . 119.7(2) ?
    C13 C12 C11 . . 120.6(3) ?
    C13 C12 H12 . . 119.7 ?
    C11 C12 H12 . . 119.7 ?
    C14 C13 C12 . . 120.2(3) ?
    C14 C13 H13 . . 119.9 ?
    C12 C13 H13 . . 119.9 ?
    C15 C14 C13 . . 120.2(3) ?
    C15 C14 H14 . . 119.9 ?
    C13 C14 H14 . . 119.9 ?
    C14 C15 C16 . . 120.3(3) ?
    C14 C15 H15 . . 119.9 ?
    C16 C15 H15 . . 119.9 ?
    C11 C16 C15 . . 120.4(3) ?
    C11 C16 H16 . . 119.8 ?
    C15 C16 H16 . . 119.8 ?
    C22 C17 C18 . . 118.4(3) ?
    C22 C17 P1 . . 119.7(2) ?
    C18 C17 P1 . . 121.5(2) ?
    C17 C18 C19 . . 120.7(3) ?
    C17 C18 H18 . . 119.6 ?
    C19 C18 H18 . . 119.6 ?
    C20 C19 C18 . . 119.6(4) ?
    C20 C19 H19 . . 120.2 ?
    C18 C19 H19 . . 120.2 ?
    C21 C20 C19 . . 120.8(3) ?
    C21 C20 H20 . . 119.6 ?
    C19 C20 H20 . . 119.6 ?
    C20 C21 C22 . . 120.2(3) ?
    C20 C21 H21 . . 119.9 ?
    C22 C21 H21 . . 119.9 ?
    C17 C22 C21 . . 120.2(3) ?
    C17 C22 H22 . . 119.9 ?
    C21 C22 H22 . . 119.9 ?
    C24 C23 P1 . . 107.85(17) ?
    C24 C23 H23A . . 110.1 ?
    P1 C23 H23A . . 110.1 ?
    C24 C23 H23B . . 110.1 ?
    P1 C23 H23B . . 110.1 ?
    H23A C23 H23B . . 108.4 ?
    C23 C24 P2 . . 111.12(17) ?
    C23 C24 H24A . . 109.4 ?
    P2 C24 H24A . . 109.4 ?
    C23 C24 H24B . . 109.4 ?
    P2 C24 H24B . . 109.4 ?
    H24A C24 H24B . . 108.0 ?
    C26 C25 C30 . . 117.7(3) ?
    C26 C25 P2 . . 122.4(2) ?
    C30 C25 P2 . . 119.8(2) ?
    C25 C26 C27 . . 120.8(3) ?
    C25 C26 H26 . . 119.6 ?
    C27 C26 H26 . . 119.6 ?
    C28 C27 C26 . . 120.0(3) ?
    C28 C27 H27 . . 120.0 ?
    C26 C27 H27 . . 120.0 ?
    C29 C28 C27 . . 119.9(3) ?
    C29 C28 H28 . . 120.1 ?
    C27 C28 H28 . . 120.1 ?
    C28 C29 C30 . . 120.5(3) ?
    C28 C29 H29 . . 119.7 ?
    C30 C29 H29 . . 119.7 ?
    C29 C30 C25 . . 121.1(3) ?
    C29 C30 H30 . . 119.4 ?
    C25 C30 H30 . . 119.4 ?
    C36 C31 C32 . . 118.5(3) ?
    C36 C31 P2 . . 121.2(2) ?
    C32 C31 P2 . . 120.3(2) ?
    C33 C32 C31 . . 121.3(3) ?
    C33 C32 H32 . . 119.4 ?
    C31 C32 H32 . . 119.4 ?
    C34 C33 C32 . . 119.9(3) ?
    C34 C33 H33 . . 120.0 ?
    C32 C33 H33 . . 120.0 ?
    C33 C34 C35 . . 119.8(3) ?
    C33 C34 H34 . . 120.1 ?
    C35 C34 H34 . . 120.1 ?
    C34 C35 C36 . . 120.7(3) ?
    C34 C35 H35 . . 119.7 ?
    C36 C35 H35 . . 119.7 ?
    C31 C36 C35 . . 119.9(3) ?
    C31 C36 H36 . . 120.1 ?
    C35 C36 H36 . . 120.1 ?
    Cl2 C37 Cl3 . . 112.4(2) ?
    Cl2 C37 H37A . . 109.1 ?
    Cl3 C37 H37A . . 109.1 ?
    Cl2 C37 H37B . . 109.1 ?
    Cl3 C37 H37B . . 109.1 ?
    H37A C37 H37B . . 107.9 ?
    C23 P1 C11 . . 103.51(12) ?
    C23 P1 C17 . . 99.36(12) ?
    C11 P1 C17 . . 102.04(12) ?
    C23 P1 Fe1 . . 106.38(8) ?
    C11 P1 Fe1 . . 120.12(8) ?
    C17 P1 Fe1 . . 122.14(10) ?
    C25 P2 C31 . . 98.42(12) ?
    C25 P2 C24 . . 103.13(12) ?
    C31 P2 C24 . . 102.74(13) ?
    C25 P2 Fe1 . . 120.52(9) ?
    C31 P2 Fe1 . . 120.06(9) ?
    C24 P2 Fe1 . . 109.43(8) ?
loop_
    _geom_torsion_atom_site_label_1
    _geom_torsion_atom_site_label_2
    _geom_torsion_atom_site_label_3
    _geom_torsion_atom_site_label_4
    _geom_torsion_site_symmetry_1
    _geom_torsion_site_symmetry_2
    _geom_torsion_site_symmetry_3
    _geom_torsion_site_symmetry_4
    _geom_torsion
    _geom_torsion_publ_flag
    C5 Fe1 C1 C2 . . . . 120.0(2) ?
    C4 Fe1 C1 C2 . . . . 81.30(18) ?
    C3 Fe1 C1 C2 . . . . 37.57(17) ?
    P1 Fe1 C1 C2 . . . . 143.70(15) ?
    P2 Fe1 C1 C2 . . . . -53.92(19) ?
    Cl1 Fe1 C1 C2 . . . . -138.27(16) ?
    C4 Fe1 C1 C5 . . . . -38.69(17) ?
    C3 Fe1 C1 C5 . . . . -82.42(18) ?
    C2 Fe1 C1 C5 . . . . -120.0(2) ?
    P1 Fe1 C1 C5 . . . . 23.7(2) ?
    P2 Fe1 C1 C5 . . . . -173.90(13) ?
    Cl1 Fe1 C1 C5 . . . . 101.74(16) ?
    C5 Fe1 C1 C6 . . . . -118.8(3) ?
    C4 Fe1 C1 C6 . . . . -157.5(3) ?
    C3 Fe1 C1 C6 . . . . 158.8(3) ?
    C2 Fe1 C1 C6 . . . . 121.2(3) ?
    P1 Fe1 C1 C6 . . . . -95.1(3) ?
    P2 Fe1 C1 C6 . . . . 67.3(3) ?
    Cl1 Fe1 C1 C6 . . . . -17.0(3) ?
    C5 C1 C2 C3 . . . . -1.6(3) ?
    C6 C1 C2 C3 . . . . 175.4(3) ?
    Fe1 C1 C2 C3 . . . . -59.37(18) ?
    C5 C1 C2 C7 . . . . -171.4(3) ?
    C6 C1 C2 C7 . . . . 5.6(5) ?
    Fe1 C1 C2 C7 . . . . 130.8(3) ?
    C5 C1 C2 Fe1 . . . . 57.78(18) ?
    C6 C1 C2 Fe1 . . . . -125.3(3) ?
    C5 Fe1 C2 C1 . . . . -37.02(17) ?
    C4 Fe1 C2 C1 . . . . -80.67(19) ?
    C3 Fe1 C2 C1 . . . . -118.9(2) ?
    P1 Fe1 C2 C1 . . . . -116.1(2) ?
    P2 Fe1 C2 C1 . . . . 139.57(16) ?
    Cl1 Fe1 C2 C1 . . . . 46.96(18) ?
    C5 Fe1 C2 C3 . . . . 81.91(18) ?
    C4 Fe1 C2 C3 . . . . 38.25(16) ?
    C1 Fe1 C2 C3 . . . . 118.9(2) ?
    P1 Fe1 C2 C3 . . . . 2.8(3) ?
    P2 Fe1 C2 C3 . . . . -101.51(15) ?
    Cl1 Fe1 C2 C3 . . . . 165.88(14) ?
    C5 Fe1 C2 C7 . . . . -159.4(4) ?
    C4 Fe1 C2 C7 . . . . 157.0(4) ?
    C3 Fe1 C2 C7 . . . . 118.7(4) ?
    C1 Fe1 C2 C7 . . . . -122.4(4) ?
    P1 Fe1 C2 C7 . . . . 121.5(3) ?
    P2 Fe1 C2 C7 . . . . 17.2(3) ?
    Cl1 Fe1 C2 C7 . . . . -75.4(3) ?
    C1 C2 C3 C4 . . . . -0.3(3) ?
    C7 C2 C3 C4 . . . . 169.7(3) ?
    Fe1 C2 C3 C4 . . . . -60.75(18) ?
    C1 C2 C3 C8 . . . . -168.0(3) ?
    C7 C2 C3 C8 . . . . 2.0(4) ?
    Fe1 C2 C3 C8 . . . . 131.6(3) ?
    C1 C2 C3 Fe1 . . . . 60.42(18) ?
    C7 C2 C3 Fe1 . . . . -129.6(3) ?
    C5 Fe1 C3 C4 . . . . 37.54(18) ?
    C2 Fe1 C3 C4 . . . . 117.7(2) ?
    C1 Fe1 C3 C4 . . . . 80.82(19) ?
    P1 Fe1 C3 C4 . . . . -61.16(19) ?
    P2 Fe1 C3 C4 . . . . -154.09(16) ?
    Cl1 Fe1 C3 C4 . . . . 89.7(2) ?
    C5 Fe1 C3 C2 . . . . -80.12(18) ?
    C4 Fe1 C3 C2 . . . . -117.7(2) ?
    C1 Fe1 C3 C2 . . . . -36.84(16) ?
    P1 Fe1 C3 C2 . . . . -178.83(13) ?
    P2 Fe1 C3 C2 . . . . 88.24(15) ?
    Cl1 Fe1 C3 C2 . . . . -28.0(3) ?
    C5 Fe1 C3 C8 . . . . 159.9(4) ?
    C4 Fe1 C3 C8 . . . . 122.3(4) ?
    C2 Fe1 C3 C8 . . . . -120.0(4) ?
    C1 Fe1 C3 C8 . . . . -156.8(4) ?
    P1 Fe1 C3 C8 . . . . 61.2(3) ?
    P2 Fe1 C3 C8 . . . . -31.8(3) ?
    Cl1 Fe1 C3 C8 . . . . -148.0(3) ?
    C2 C3 C4 C5 . . . . 2.1(3) ?
    C8 C3 C4 C5 . . . . 169.3(3) ?
    Fe1 C3 C4 C5 . . . . -59.66(18) ?
    C2 C3 C4 C9 . . . . -168.4(3) ?
    C8 C3 C4 C9 . . . . -1.2(5) ?
    Fe1 C3 C4 C9 . . . . 129.8(3) ?
    C2 C3 C4 Fe1 . . . . 61.79(18) ?
    C8 C3 C4 Fe1 . . . . -131.0(3) ?
    C3 Fe1 C4 C5 . . . . 118.9(2) ?
    C2 Fe1 C4 C5 . . . . 80.90(18) ?
    C1 Fe1 C4 C5 . . . . 38.43(16) ?
    P1 Fe1 C4 C5 . . . . -111.57(15) ?
    P2 Fe1 C4 C5 . . . . 159.38(13) ?
    Cl1 Fe1 C4 C5 . . . . -21.3(2) ?
    C5 Fe1 C4 C3 . . . . -118.9(2) ?
    C2 Fe1 C4 C3 . . . . -37.97(17) ?
    C1 Fe1 C4 C3 . . . . -80.44(19) ?
    P1 Fe1 C4 C3 . . . . 129.56(16) ?
    P2 Fe1 C4 C3 . . . . 40.5(2) ?
    Cl1 Fe1 C4 C3 . . . . -140.13(15) ?
    C5 Fe1 C4 C9 . . . . 119.9(4) ?
    C3 Fe1 C4 C9 . . . . -121.3(4) ?
    C2 Fe1 C4 C9 . . . . -159.2(3) ?
    C1 Fe1 C4 C9 . . . . 158.3(3) ?
    P1 Fe1 C4 C9 . . . . 8.3(3) ?
    P2 Fe1 C4 C9 . . . . -80.7(3) ?
    Cl1 Fe1 C4 C9 . . . . 98.6(3) ?
    C3 C4 C5 C1 . . . . -3.1(3) ?
    C9 C4 C5 C1 . . . . 167.4(3) ?
    Fe1 C4 C5 C1 . . . . -63.35(18) ?
    C3 C4 C5 C10 . . . . -178.3(3) ?
    C9 C4 C5 C10 . . . . -7.7(5) ?
    Fe1 C4 C5 C10 . . . . 121.5(3) ?
    C3 C4 C5 Fe1 . . . . 60.25(18) ?
    C9 C4 C5 Fe1 . . . . -129.2(3) ?
    C2 C1 C5 C4 . . . . 2.9(3) ?
    C6 C1 C5 C4 . . . . -174.1(3) ?
    Fe1 C1 C5 C4 . . . . 62.22(18) ?
    C2 C1 C5 C10 . . . . 178.2(3) ?
    C6 C1 C5 C10 . . . . 1.2(4) ?
    Fe1 C1 C5 C10 . . . . -122.5(3) ?
    C2 C1 C5 Fe1 . . . . -59.31(18) ?
    C6 C1 C5 Fe1 . . . . 123.7(3) ?
    C3 Fe1 C5 C4 . . . . -37.50(17) ?
    C2 Fe1 C5 C4 . . . . -80.64(18) ?
    C1 Fe1 C5 C4 . . . . -116.9(2) ?
    P1 Fe1 C5 C4 . . . . 76.86(16) ?
    P2 Fe1 C5 C4 . . . . -95.4(4) ?
    Cl1 Fe1 C5 C4 . . . . 164.46(15) ?
    C4 Fe1 C5 C1 . . . . 116.9(2) ?
    C3 Fe1 C5 C1 . . . . 79.38(18) ?
    C2 Fe1 C5 C1 . . . . 36.24(17) ?
    P1 Fe1 C5 C1 . . . . -166.26(14) ?
    P2 Fe1 C5 C1 . . . . 21.4(5) ?
    Cl1 Fe1 C5 C1 . . . . -78.66(16) ?
    C4 Fe1 C5 C10 . . . . -122.1(4) ?
    C3 Fe1 C5 C10 . . . . -159.6(3) ?
    C2 Fe1 C5 C10 . . . . 157.3(3) ?
    C1 Fe1 C5 C10 . . . . 121.0(4) ?
    P1 Fe1 C5 C10 . . . . -45.2(3) ?
    P2 Fe1 C5 C10 . . . . 142.4(3) ?
    Cl1 Fe1 C5 C10 . . . . 42.4(3) ?
    C16 C11 C12 C13 . . . . -1.1(4) ?
    P1 C11 C12 C13 . . . . -178.2(2) ?
    C11 C12 C13 C14 . . . . 0.8(5) ?
    C12 C13 C14 C15 . . . . -0.5(5) ?
    C13 C14 C15 C16 . . . . 0.5(6) ?
    C12 C11 C16 C15 . . . . 1.1(5) ?
    P1 C11 C16 C15 . . . . 178.1(3) ?
    C14 C15 C16 C11 . . . . -0.8(6) ?
    C22 C17 C18 C19 . . . . -1.4(5) ?
    P1 C17 C18 C19 . . . . 171.5(3) ?
    C17 C18 C19 C20 . . . . 0.7(5) ?
    C18 C19 C20 C21 . . . . -0.2(6) ?
    C19 C20 C21 C22 . . . . 0.4(6) ?
    C18 C17 C22 C21 . . . . 1.6(4) ?
    P1 C17 C22 C21 . . . . -171.4(3) ?
    C20 C21 C22 C17 . . . . -1.2(5) ?
    P1 C23 C24 P2 . . . . -38.7(2) ?
    C30 C25 C26 C27 . . . . 1.4(5) ?
    P2 C25 C26 C27 . . . . -173.9(3) ?
    C25 C26 C27 C28 . . . . -0.6(6) ?
    C26 C27 C28 C29 . . . . -0.9(7) ?
    C27 C28 C29 C30 . . . . 1.5(7) ?
    C28 C29 C30 C25 . . . . -0.6(6) ?
    C26 C25 C30 C29 . . . . -0.8(5) ?
    P2 C25 C30 C29 . . . . 174.6(3) ?
    C36 C31 C32 C33 . . . . -0.7(5) ?
    P2 C31 C32 C33 . . . . -178.5(3) ?
    C31 C32 C33 C34 . . . . 0.4(6) ?
    C32 C33 C34 C35 . . . . 1.0(6) ?
    C33 C34 C35 C36 . . . . -2.1(6) ?
    C32 C31 C36 C35 . . . . -0.4(5) ?
    P2 C31 C36 C35 . . . . 177.4(3) ?
    C34 C35 C36 C31 . . . . 1.8(5) ?
    C24 C23 P1 C11 . . . . 176.94(17) ?
    C24 C23 P1 C17 . . . . -78.17(19) ?
    C24 C23 P1 Fe1 . . . . 49.45(18) ?
    C16 C11 P1 C23 . . . . 137.7(2) ?
    C12 C11 P1 C23 . . . . -45.3(2) ?
    C16 C11 P1 C17 . . . . 34.9(3) ?
    C12 C11 P1 C17 . . . . -148.1(2) ?
    C16 C11 P1 Fe1 . . . . -103.9(2) ?
    C12 C11 P1 Fe1 . . . . 73.0(2) ?
    C22 C17 P1 C23 . . . . 112.4(2) ?
    C18 C17 P1 C23 . . . . -60.4(3) ?
    C22 C17 P1 C11 . . . . -141.5(2) ?
    C18 C17 P1 C11 . . . . 45.7(3) ?
    C22 C17 P1 Fe1 . . . . -3.8(3) ?
    C18 C17 P1 Fe1 . . . . -176.6(2) ?
    C5 Fe1 P1 C23 . . . . 149.05(12) ?
    C4 Fe1 P1 C23 . . . . -172.21(12) ?
    C3 Fe1 P1 C23 . . . . -137.99(12) ?
    C2 Fe1 P1 C23 . . . . -140.0(2) ?
    C1 Fe1 P1 C23 . . . . 133.44(17) ?
    P2 Fe1 P1 C23 . . . . -32.71(9) ?
    Cl1 Fe1 P1 C23 . . . . 55.35(9) ?
    C5 Fe1 P1 C11 . . . . 32.17(14) ?
    C4 Fe1 P1 C11 . . . . 70.91(13) ?
    C3 Fe1 P1 C11 . . . . 105.13(14) ?
    C2 Fe1 P1 C11 . . . . 103.1(2) ?
    C1 Fe1 P1 C11 . . . . 16.57(18) ?
    P2 Fe1 P1 C11 . . . . -149.59(11) ?
    Cl1 Fe1 P1 C11 . . . . -61.53(11) ?
    C5 Fe1 P1 C17 . . . . -98.31(13) ?
    C4 Fe1 P1 C17 . . . . -59.57(13) ?
    C3 Fe1 P1 C17 . . . . -25.36(14) ?
    C2 Fe1 P1 C17 . . . . -27.4(2) ?
    C1 Fe1 P1 C17 . . . . -113.92(17) ?
    P2 Fe1 P1 C17 . . . . 79.93(10) ?
    Cl1 Fe1 P1 C17 . . . . 167.98(10) ?
    C26 C25 P2 C31 . . . . -144.9(3) ?
    C30 C25 P2 C31 . . . . 39.8(3) ?
    C26 C25 P2 C24 . . . . -39.7(3) ?
    C30 C25 P2 C24 . . . . 145.1(2) ?
    C26 C25 P2 Fe1 . . . . 82.6(3) ?
    C30 C25 P2 Fe1 . . . . -92.6(2) ?
    C36 C31 P2 C25 . . . . -117.4(2) ?
    C32 C31 P2 C25 . . . . 60.3(3) ?
    C36 C31 P2 C24 . . . . 137.0(2) ?
    C32 C31 P2 C24 . . . . -45.3(3) ?
    C36 C31 P2 Fe1 . . . . 15.3(3) ?
    C32 C31 P2 Fe1 . . . . -167.0(2) ?
    C23 C24 P2 C25 . . . . 142.49(19) ?
    C23 C24 P2 C31 . . . . -115.57(19) ?
    C23 C24 P2 Fe1 . . . . 13.1(2) ?
    C5 Fe1 P2 C25 . . . . 67.0(4) ?
    C4 Fe1 P2 C25 . . . . -12.55(17) ?
    C3 Fe1 P2 C25 . . . . 12.99(14) ?
    C2 Fe1 P2 C25 . . . . 53.26(13) ?
    C1 Fe1 P2 C25 . . . . 84.18(14) ?
    P1 Fe1 P2 C25 . . . . -105.63(10) ?
    Cl1 Fe1 P2 C25 . . . . 167.92(10) ?
    C5 Fe1 P2 C31 . . . . -55.5(4) ?
    C4 Fe1 P2 C31 . . . . -135.06(16) ?
    C3 Fe1 P2 C31 . . . . -109.51(14) ?
    C2 Fe1 P2 C31 . . . . -69.25(13) ?
    C1 Fe1 P2 C31 . . . . -38.32(15) ?
    P1 Fe1 P2 C31 . . . . 131.86(10) ?
    Cl1 Fe1 P2 C31 . . . . 45.42(10) ?
    C5 Fe1 P2 C24 . . . . -173.8(4) ?
    C4 Fe1 P2 C24 . . . . 106.63(16) ?
    C3 Fe1 P2 C24 . . . . 132.17(13) ?
    C2 Fe1 P2 C24 . . . . 172.44(13) ?
    C1 Fe1 P2 C24 . . . . -156.64(14) ?
    P1 Fe1 P2 C24 . . . . 13.55(10) ?
    Cl1 Fe1 P2 C24 . . . . -72.90(10) ?
loop_
    _geom_hbond_atom_site_label_D
    _geom_hbond_atom_site_label_H
    _geom_hbond_atom_site_label_A
    _geom_hbond_site_symmetry_A
    _geom_hbond_distance_DH
    _geom_hbond_distance_HA
    _geom_hbond_distance_DA
    _geom_hbond_angle_DHA
    C37 H37A Cl1 1_455 0.97 2.66 3.525(5) 149
data_global
_journal_date_recd_electronic     2010-06-23
_journal_date_accepted     2010-07-06
_journal_name_full     'Acta Crystallographica, Section E'
_journal_year     2010
_journal_volume     66
_journal_issue      8
_journal_page_first     m921
_journal_page_last     m921
_journal_paper_category     QM
_journal_coeditor_code     CV2737
_publ_contact_author_name     'Yaping Ou'
_publ_contact_author_address
;
Key Laboratory of Pesticide and Chemical Biology of Ministry of Education,
College of Chemistry, Central China Normal University, Wuhan 430079, People's
Republic of China
Central China Normal University
Wuhan 430079
;
_publ_contact_author_email     'ouyaping123@126.com'
_publ_contact_author_fax     '86 27 67867725'
_publ_contact_author_phone     '86 27 67867725'
_publ_section_title
;\
[1,2-Bis(diphenylphosphino)ethane]chlorido(\h^5^-pentamethylcyclopentadienyl)\
iron(II) dichloromethane solvate
;
loop_
    _publ_author_name
    _publ_author_address
    'Ou, Ya-ping'
;
Key Laboratory of Pesticides and Chemical Biology of the  Ministry of Education
College of Chemistry
Central China Normal University
Wuhan 430079
People's Republic of China
;
    'Feng, Dan'
;
Key Laboratory of Pesticides and Chemical Biology of the Ministry of Education
College of Chemistry
Central China Normal University
Wuhan 430079
People's Republic of China
;
    'Yuan, Jing-jing'
;
Key Laboratory of Pesticides and Chemical Biology of the Ministry of Education
College of Chemistry
Central China Normal University
Wuhan 430079
People's Republic of China
;
