# Supplementary material for: [1,2-Bis(diphenyl­phosphino)ethane]­chlorido(η5-penta­methyl­cyclo­penta­dien­yl)iron(II) dichloro­methane solvate
Source: Acta Crystallogr Sect E Struct Rep Online. 2010 Jul 10;66(Pt 8):m921. doi: 10.1107/S1600536810026784 (PMC3007507; doi:10.1107/S1600536810026784)
Supplement: Supplementary file 2 [file e-66-0m921-Isup2.hkl]

# 
# h,k,l, Fc-squared, Fo-squared, sigma(Fo-squared) and status flag 
# 
data_I
_shelx_title ' 091112am in P-1' 
_shelx_refln_list_code          4 
_shelx_F_calc_maximum      158.48 
_exptl_crystal_F_000       740.00 
_reflns_d_resolution_high  0.8107 
 
loop_ 
 _symmetry_equiv_pos_as_xyz 
 'x, y, z' 
 '-x, -y, -z' 
 
_cell_length_a    10.3602 
_cell_length_b    10.9552 
_cell_length_c    17.0781 
_cell_angle_alpha  80.228 
_cell_angle_beta   72.526 
_cell_angle_gamma  72.363 
 
_shelx_F_squared_multiplier     1.000 
 
loop_ 
 _refln_index_h 
 _refln_index_k 
 _refln_index_l 
 _refln_F_squared_calc 
 _refln_F_squared_meas 
 _refln_F_squared_sigma 
 _refln_observed_status 
   1   0   0    19613.18    16410.21    125.43 o 
   2   0   0     4817.96     5606.07     30.58 o 
   3   0   0     2581.13     2583.05     86.92 o 
   4   0   0      179.51      151.67      4.15 o 
   5   0   0      424.21      448.43     20.58 o 
   6   0   0       29.43       31.29      2.63 o 
   7   0   0      146.16      126.62      5.08 o 
   8   0   0      703.40      709.05     21.29 o 
   9   0   0      154.46      133.36      9.97 o 
  10   0   0        1.29        2.98      3.05 o 
  11   0   0        3.89        5.36      2.37 o 
 -11   1   0       29.02       35.05      6.71 o 
 -10   1   0      213.37      213.23     13.36 o 
  -9   1   0       33.90       33.56      6.17 o 
  -8   1   0       47.69       56.61      6.10 o 
  -7   1   0       34.75       38.89      3.40 o 
  -6   1   0      343.85      379.87      9.93 o 
  -5   1   0     1822.96     1790.89     70.61 o 
  -4   1   0     7341.52     8305.20    255.47 o 
  -3   1   0     4461.59     5032.77    161.30 o 
  -2   1   0     4182.46     4221.74    138.14 o 
  -1   1   0    10670.18    11397.44    388.56 o 
   0   1   0     4484.18     4292.86     62.48 o 
   1   1   0     3150.71     3453.98     22.24 o 
   2   1   0     1216.42     1254.43     13.56 o 
   3   1   0     5247.07     5378.17    196.92 o 
   4   1   0      910.22     1140.55     88.14 o 
   5   1   0     4669.05     4714.53    146.38 o 
   6   1   0      591.26      652.49     18.81 o 
   7   1   0     1020.92     1023.10     23.46 o 
   8   1   0      685.78      690.40     20.95 o 
   9   1   0      316.87      323.68     15.53 o 
  10   1   0       43.85       39.12      7.12 o 
  11   1   0       37.08       40.34      7.32 o 
 -11   2   0       14.10       18.64      4.88 o 
 -10   2   0       89.01       98.17      8.81 o 
  -9   2   0      131.12      150.45     10.64 o 
  -8   2   0      110.37      120.48      5.92 o 
  -7   2   0      202.53      166.20     15.59 o 
  -6   2   0        3.42        5.86      1.56 o 
  -5   2   0      229.15      175.49     11.70 o 
  -4   2   0     1324.93     1253.44     39.49 o 
  -3   2   0       19.71       24.63      1.82 o 
  -2   2   0        9.29        2.41      1.56 o 
  -1   2   0     6322.27     7292.93    145.00 o 
   0   2   0     2345.88     2777.58    177.57 o 
   1   2   0      330.36      357.26     15.12 o 
   2   2   0     1235.59     1435.93     14.44 o 
   3   2   0     6191.15     6579.95     38.78 o 
   4   2   0     4821.90     4950.11     38.04 o 
   5   2   0     1075.31     1066.34     53.36 o 
   6   2   0      774.97      811.52     29.87 o 
   7   2   0      366.58      318.59     13.22 o 
   8   2   0      536.45      515.82     18.03 o 
   9   2   0       88.58       89.77      8.54 o 
  10   2   0      204.06      207.81     13.22 o 
  11   2   0       94.64      122.92     10.64 o 
  12   2   0       28.47       31.66      6.51 o 
 -10   3   0        4.50        9.22      2.85 o 
  -9   3   0       11.24       17.09      4.54 o 
  -8   3   0       65.39       63.46      4.58 o 
  -7   3   0       67.26       73.42      4.65 o 
  -6   3   0      159.20      173.33      6.41 o 
  -5   3   0      397.13      391.25     21.19 o 
  -4   3   0        0.33        1.37      1.01 o 
  -3   3   0     2307.55     2204.98     80.65 o 
  -2   3   0     1917.73     1981.91     46.63 o 
  -1   3   0     3965.86     3761.80     74.24 o 
   0   3   0      940.35      773.61     59.02 o 
   1   3   0     5964.36     6555.86    238.28 o 
   2   3   0       76.35      112.15      7.71 o 
   3   3   0       55.81       38.71     10.48 o 
   4   3   0      224.38      136.07      6.37 o 
   5   3   0      574.41      527.07     13.90 o 
   6   3   0      897.11      798.88     18.85 o 
   7   3   0      107.49      112.68      8.14 o 
   8   3   0      205.72      158.45     10.17 o 
   9   3   0      146.55      152.01     10.71 o 
  10   3   0       18.20       18.98      5.42 o 
  11   3   0        3.92        6.17      3.25 o 
  12   3   0       11.17       13.42      4.68 o 
  -9   4   0        8.69       11.73      3.53 o 
  -8   4   0      162.54      163.93      9.53 o 
  -7   4   0       91.25       80.74      5.25 o 
  -6   4   0        2.15        0.90      1.08 o 
  -5   4   0       80.04       82.38      4.27 o 
  -4   4   0       32.25       25.63      2.65 o 
  -3   4   0     1067.71     1195.29     35.36 o 
  -2   4   0       23.67       21.60      2.43 o 
  -1   4   0        5.12        4.24      2.09 o 
   0   4   0     7342.79     7393.27    496.33 o 
   1   4   0     5762.67     6467.75    434.66 o 
   2   4   0     3440.98     3931.17    184.61 o 
   3   4   0     4902.91     4847.87    285.84 o 
   4   4   0      213.07      286.61     25.28 o 
   5   4   0     3283.81     3295.19     34.65 o 
   6   4   0      843.55      862.07     19.59 o 
   7   4   0       77.36       77.09      6.85 o 
   8   4   0      693.28      674.20     20.48 o 
   9   4   0      117.45      100.95      9.02 o 
  10   4   0       90.43       96.07      9.22 o 
  11   4   0        4.50       13.49      4.07 o 
  12   4   0       29.74       40.21      8.14 o 
  -8   5   0       95.00      112.82      9.90 o 
  -7   5   0       60.02       55.93      7.46 o 
  -6   5   0       62.99       64.55      6.85 o 
  -5   5   0     1911.54     1770.25     26.04 o 
  -4   5   0     1184.39     1234.72     50.07 o 
  -3   5   0     1740.41     1810.16     59.32 o 
  -2   5   0     1015.47     1097.85     24.60 o 
  -1   5   0     1838.52     1983.67    128.82 o 
   0   5   0     1092.54     1012.80     62.07 o 
   1   5   0     3114.73     3258.40    223.26 o 
   2   5   0     3245.72     3416.33    129.10 o 
   3   5   0     1560.95     1810.68    106.79 o 
   4   5   0        3.03        9.34      2.07 o 
   5   5   0     1062.22     1226.16     95.01 o 
   6   5   0      395.88      358.37     20.68 o 
   7   5   0      790.61      722.07     19.66 o 
   8   5   0      822.49      882.55     23.39 o 
   9   5   0      538.09      533.65     19.66 o 
  10   5   0      715.73      686.74     23.80 o 
  11   5   0      105.04      125.70     10.98 o 
  12   5   0        0.62        4.14      3.59 o 
  -9   6   0      221.61      289.30     16.20 o 
  -8   6   0      294.39      288.96     15.93 o 
  -7   6   0      759.83      756.58     24.48 o 
  -6   6   0      237.95      229.23     13.02 o 
  -5   6   0      106.80      119.60      9.42 o 
  -4   6   0      215.89      247.54     12.61 o 
  -3   6   0       48.84       40.07      5.90 o 
  -2   6   0       12.67        4.38      1.25 o 
  -1   6   0      194.29      199.13     14.71 o 
   0   6   0     3952.40     4100.80    306.62 o 
   1   6   0      236.21      240.35     21.46 o 
   2   6   0       79.83       88.19      2.56 o 
   3   6   0     1442.56     1444.81     65.36 o 
   4   6   0     2132.35     2427.65    124.62 o 
   5   6   0     2455.09     2326.39     65.36 o 
   6   6   0     2096.82     2110.49     57.32 o 
   7   6   0      828.54      870.93     44.37 o 
   8   6   0       73.99       80.43      5.15 o 
   9   6   0       89.46      104.81      6.05 o 
  10   6   0      132.72      134.54      7.35 o 
  11   6   0        0.24        8.14      3.59 o 
  -8   7   0       93.22       91.19      9.36 o 
  -7   7   0       54.28       55.05      8.54 o 
  -6   7   0        0.97        4.88      3.66 o 
  -5   7   0      102.32       92.75      8.75 o 
  -4   7   0     1046.61     1047.10     26.98 o 
  -3   7   0      474.56      461.44     11.85 o 
  -2   7   0      135.64      130.74      4.92 o 
  -1   7   0     1230.27     1144.73     60.41 o 
   0   7   0     1097.60     1170.61     83.73 o 
   1   7   0     1884.68     1914.61    145.80 o 
   2   7   0      538.02      588.92     37.66 o 
   3   7   0       64.09       57.31      3.55 o 
   4   7   0      115.54      120.64      4.15 o 
   5   7   0       70.47       77.31      6.44 o 
   6   7   0      452.08      415.72     10.27 o 
   7   7   0        0.04        2.72      1.46 o 
   8   7   0      270.35      281.35      9.61 o 
   9   7   0      466.80      466.94     13.11 o 
  10   7   0      154.95      158.32      9.36 o 
  11   7   0        6.56        8.98      2.58 o 
  -7   8   0       69.96       68.27      9.63 o 
  -6   8   0        6.51        9.42      4.07 o 
  -5   8   0       35.45       41.15      7.46 o 
  -4   8   0      548.74      537.58     20.68 o 
  -3   8   0      546.53      523.22     40.14 o 
  -2   8   0       47.14       44.37      3.29 o 
  -1   8   0        3.38        4.22      1.99 o 
   0   8   0       72.28       73.60      4.86 o 
   1   8   0       20.03       20.97      3.17 o 
   2   8   0       17.42       21.00      5.02 o 
   3   8   0      240.15      236.18     16.41 o 
   4   8   0      254.95      270.84     21.53 o 
   5   8   0       20.21       14.78      3.66 o 
   6   8   0       57.37       61.84      4.88 o 
   7   8   0      104.92       81.87      5.05 o 
   8   8   0       35.28       44.28      4.30 o 
   9   8   0      438.99      436.75     12.89 o 
  10   8   0       89.87      115.03      6.85 o 
  11   8   0       26.01       39.51      4.83 o 
  -6   9   0        7.66       10.92      4.81 o 
  -5   9   0        6.27       15.39      5.22 o 
  -4   9   0      133.46      131.60     11.25 o 
  -3   9   0      369.14      384.69     26.85 o 
  -2   9   0       54.85       62.07      3.86 o 
  -1   9   0       21.35       20.84      3.52 o 
   0   9   0      305.55      324.76     18.03 o 
   1   9   0      529.39      466.92     25.26 o 
   2   9   0      115.60       96.37      5.41 o 
   3   9   0       39.67       43.97      6.24 o 
   4   9   0        4.12        6.82      2.10 o 
   5   9   0      191.53      166.65     10.92 o 
   6   9   0        3.81        7.39      3.32 o 
   7   9   0       59.65       51.32      6.24 o 
   8   9   0       14.23       13.70      4.14 o 
   9   9   0       29.64       32.27      6.44 o 
  10   9   0      161.13      167.67     12.00 o 
  -5  10   0      179.15      189.09     13.90 o 
  -4  10   0      323.47      316.01     17.97 o 
  -3  10   0      179.76      192.11      9.70 o 
  -2  10   0      155.88      152.87     10.42 o 
  -1  10   0      144.73      145.46      6.10 o 
   0  10   0      119.81      128.29      7.00 o 
   1  10   0       89.36       95.88     12.54 o 
   2  10   0        3.54        8.26      2.24 o 
   3  10   0      118.69      134.81     12.98 o 
   4  10   0       42.21       50.31      7.59 o 
   5  10   0      145.08      137.36     10.58 o 
   6  10   0      293.38      280.08     15.05 o 
   7  10   0       59.15       61.70      7.19 o 
   8  10   0       31.86       42.78      7.46 o 
   9  10   0      133.55      118.78     10.24 o 
  10  10   0      180.13      190.58     13.22 o 
  -3  11   0        1.65        3.80      2.85 o 
  -2  11   0        4.79        7.45      2.08 o 
  -1  11   0       59.67       78.32      4.79 o 
   0  11   0      459.08      452.96     36.98 o 
   1  11   0      502.72      496.19     16.00 o 
   2  11   0     1044.04     1066.44     82.58 o 
   3  11   0      331.34      287.14     21.36 o 
   4  11   0        2.61        1.97      2.71 o 
   5  11   0       41.87       52.48      8.34 o 
   6  11   0       75.40       70.85      8.00 o 
   7  11   0        8.59       16.75      4.61 o 
   8  11   0       16.05       20.88      5.56 o 
   9  11   0       81.32       80.41      8.54 o 
  -2  12   0      119.33      136.26      6.48 o 
  -1  12   0       73.26       87.93      5.10 o 
   0  12   0      117.97      108.22      7.16 o 
   1  12   0      191.45      205.10     18.61 o 
   2  12   0       60.09       62.91      7.66 o 
   3  12   0        2.30        5.69      3.25 o 
   4  12   0      117.37      104.41     10.03 o 
   5  12   0      295.88      262.11     16.14 o 
   6  12   0      335.87      285.50     16.61 o 
   7  12   0      175.57      186.65     13.49 o 
   8  12   0       76.87       70.99      8.07 o 
   1  13   0        0.75        0.88      1.67 o 
   2  13   0        0.20        5.73      2.54 o 
   3  13   0        4.38       12.00      4.47 o 
   4  13   0      146.05      150.18     12.41 o 
   5  13   0      213.35      202.99     14.58 o 
  -5 -13   1       21.23       30.37      6.37 o 
  -4 -13   1        1.31       -0.95      2.85 o 
  -3 -13   1       87.08       71.66      8.41 o 
  -2 -13   1      137.50      148.08     11.80 o 
  -7 -12   1        3.90        4.61      2.71 o 
  -6 -12   1      153.10      142.92     11.86 o 
  -5 -12   1      308.72      306.05     17.42 o 
  -4 -12   1      425.18      427.75     20.27 o 
  -3 -12   1       90.53       99.33      9.76 o 
  -2 -12   1      157.44      193.95     16.98 o 
  -1 -12   1      365.35      368.00     12.77 o 
   0 -12   1      205.84      227.17     24.27 o 
   1 -12   1       32.38       42.68      4.42 o 
   2 -12   1        7.64       12.66      4.51 o 
  -8 -11   1       18.91       26.98      5.97 o 
  -7 -11   1       64.95       60.88      7.53 o 
  -6 -11   1      428.81      424.63     19.59 o 
  -5 -11   1      470.64      447.21     20.07 o 
  -4 -11   1      134.26      121.09     10.24 o 
  -3 -11   1      409.73      415.91     30.75 o 
  -2 -11   1      113.10      114.41     13.05 o 
  -1 -11   1        0.03        7.07      2.22 o 
   0 -11   1       49.17       45.32      5.32 o 
   1 -11   1      124.83      128.33      6.04 o 
   2 -11   1      255.23      264.60      8.82 o 
   3 -11   1      214.88      210.24      9.97 o 
  -9 -10   1       80.94       84.48      8.61 o 
  -8 -10   1        3.59        3.86      2.85 o 
  -7 -10   1        8.37       12.95      3.86 o 
  -6 -10   1       13.38       15.19      4.41 o 
  -5 -10   1        3.37        2.85      2.98 o 
  -4 -10   1      188.05      167.80     11.39 o 
  -3 -10   1       12.72       21.96      3.37 o 
  -2 -10   1      964.73      925.30     84.31 o 
  -1 -10   1      509.04      464.96     12.84 o 
   0 -10   1      117.86      132.68      7.39 o 
   1 -10   1       22.49       31.30      6.24 o 
   2 -10   1      169.19      176.86     11.05 o 
   3 -10   1      247.08      273.70     11.03 o 
   4 -10   1      101.53       85.22      9.76 o 
   5 -10   1       10.09       13.36      5.02 o 
 -10  -9   1        1.01        4.81      2.17 o 
  -9  -9   1       14.49       26.04      5.42 o 
  -8  -9   1        0.41        6.17      3.39 o 
  -7  -9   1        1.31        5.08      2.51 o 
  -6  -9   1      141.74      134.18     10.17 o 
  -5  -9   1      125.80      115.87      9.36 o 
  -4  -9   1        0.94        3.25      2.64 o 
  -3  -9   1        9.60       13.33      2.29 o 
  -2  -9   1       36.80       35.49      3.93 o 
  -1  -9   1      203.03      205.04     16.07 o 
   0  -9   1      443.95      401.75     16.27 o 
   1  -9   1      129.25      119.53      9.53 o 
   2  -9   1       20.36       18.32      4.33 o 
   3  -9   1       12.61       16.98      2.60 o 
   4  -9   1        1.64        5.49      4.14 o 
   5  -9   1      124.55      142.85     11.73 o 
   6  -9   1       47.07       62.51      9.56 o 
 -11  -8   1        1.97        4.28      1.74 o 
 -10  -8   1        1.76        7.28      2.21 o 
  -9  -8   1       34.38       37.57      4.72 o 
  -8  -8   1        3.14       10.47      2.48 o 
  -7  -8   1       12.06       12.13      3.02 o 
  -6  -8   1      120.27       96.07      8.14 o 
  -5  -8   1       32.70       38.85      6.24 o 
  -4  -8   1       18.12       21.96      2.70 o 
  -3  -8   1       98.82      122.06     15.59 o 
  -2  -8   1      613.73      596.99     41.22 o 
  -1  -8   1     1951.98     1863.99    181.33 o 
   0  -8   1     1826.44     1776.20     37.59 o 
   1  -8   1      106.85       96.47     13.87 o 
   2  -8   1       12.38       12.43      2.19 o 
   3  -8   1       15.13       17.20      2.57 o 
   4  -8   1       87.95       86.31      8.61 o 
   5  -8   1       27.12       33.29      7.05 o 
   6  -8   1       22.30       21.29      5.56 o 
   7  -8   1       53.49       55.26      8.75 o 
 -11  -7   1        3.05        1.23      1.53 o 
 -10  -7   1      203.29      210.79      9.39 o 
  -9  -7   1      424.98      403.44     19.80 o 
  -8  -7   1      268.08      261.75     15.32 o 
  -7  -7   1       17.68       18.07      2.89 o 
  -6  -7   1      491.46      496.80     29.66 o 
  -5  -7   1     1011.24      987.99     64.92 o 
  -4  -7   1      137.92      111.24      8.23 o 
  -3  -7   1      214.64      173.01     18.14 o 
  -2  -7   1      296.98      275.54     17.93 o 
  -1  -7   1      315.51      304.74     27.36 o 
   0  -7   1     1748.43     1717.35     67.70 o 
   1  -7   1      280.18      253.07      8.05 o 
   2  -7   1       14.50       12.30      2.04 o 
   3  -7   1       94.67       96.19      4.48 o 
   4  -7   1     1210.20     1148.39     28.34 o 
   5  -7   1      731.37      661.86     22.58 o 
   6  -7   1      256.82      225.37     13.83 o 
   7  -7   1      151.30      173.70     12.48 o 
   8  -7   1       36.79       54.17      8.95 o 
 -11  -6   1      138.44      163.87     12.48 o 
 -10  -6   1      451.63      490.94     20.48 o 
  -9  -6   1      285.01      288.76     14.78 o 
  -8  -6   1      465.28      573.18     19.19 o 
  -7  -6   1        1.63        1.54      1.44 o 
  -6  -6   1        1.29        3.21      1.56 o 
  -5  -6   1       90.44       96.64      4.81 o 
  -4  -6   1       41.16       35.50      2.37 o 
  -3  -6   1      392.39      405.08     18.18 o 
  -2  -6   1       16.87       31.96     10.60 o 
  -1  -6   1     1130.18     1085.85     81.33 o 
   0  -6   1      644.47      578.78     22.65 o 
   1  -6   1      408.59      414.37     24.20 o 
   2  -6   1     1310.37     1316.24     23.48 o 
   3  -6   1     1420.40     1448.29     61.95 o 
   5  -6   1     1710.25     1675.19     33.43 o 
   6  -6   1      156.88      156.55     11.05 o 
   7  -6   1        2.06        2.17      3.80 o 
   8  -6   1        2.76        7.05      3.39 o 
   9  -6   1        1.83        5.63      4.20 o 
 -11  -5   1       49.72       55.93      8.88 o 
 -10  -5   1        8.90       24.75      5.76 o 
  -9  -5   1       73.26       66.17      7.73 o 
  -8  -5   1        0.18        5.22      3.05 o 
  -7  -5   1     1170.57      987.98     23.32 o 
  -6  -5   1     1217.54     1271.04     24.20 o 
  -5  -5   1     2814.10     2795.99     32.61 o 
  -4  -5   1       60.97       75.23      4.15 o 
  -3  -5   1      585.97      537.82     32.64 o 
  -2  -5   1       95.21      145.46      8.32 o 
  -1  -5   1       60.00       47.91      2.07 o 
   0  -5   1     4021.26     4091.75    263.88 o 
   1  -5   1     1154.63     1190.37     42.65 o 
   2  -5   1      112.19      115.87      2.75 o 
   3  -5   1        0.31        1.79      1.63 o 
   4  -5   1      435.51      397.65      8.67 o 
   5  -5   1        1.32        2.37      1.69 o 
   6  -5   1      129.97      109.70      8.61 o 
   7  -5   1      181.20      188.01     11.80 o 
   8  -5   1      934.25      929.13     26.98 o 
   9  -5   1      218.75      230.25     13.97 o 
 -11  -4   1        0.62        6.10      2.98 o 
 -10  -4   1       48.90       50.04      7.93 o 
  -9  -4   1      226.29      211.13     12.95 o 
  -8  -4   1        0.49        0.41      2.17 o 
  -7  -4   1      230.64      186.38     10.37 o 
  -6  -4   1      601.12      499.21     15.32 o 
  -5  -4   1     1053.77     1130.22     20.75 o 
  -4  -4   1     1944.80     1918.81    128.89 o 
  -3  -4   1      826.94      864.84     53.26 o 
  -2  -4   1     2264.60     2599.22    115.84 o 
  -1  -4   1       17.38       14.02      2.04 o 
   0  -4   1       38.91       21.78      2.37 o 
   1  -4   1      560.48      475.19     12.08 o 
   2  -4   1      256.17      242.87      4.52 o 
   3  -4   1      858.67      873.89     37.32 o 
   4  -4   1       50.72       33.23      2.71 o 
   5  -4   1      133.25      136.92      6.44 o 
   6  -4   1       22.15       15.83      2.44 o 
   7  -4   1      203.39      193.51     18.37 o 
   8  -4   1      366.90      381.04     19.19 o 
   9  -4   1      114.91      117.09      9.15 o 
 -11  -3   1      160.08      179.06     13.15 o 
 -10  -3   1        1.59        1.08      2.58 o 
  -9  -3   1      395.69      408.09     17.63 o 
  -8  -3   1       26.36       19.19      4.75 o 
  -7  -3   1      558.86      492.77     16.61 o 
  -6  -3   1      164.51      171.80      9.15 o 
  -5  -3   1       24.64        8.61      2.78 o 
  -4  -3   1      243.20      241.23      8.68 o 
  -3  -3   1     2522.51     2706.29     25.09 o 
  -2  -3   1     4414.21     4864.42    217.40 o 
  -1  -3   1     5237.37     5517.92    190.16 o 
   0  -3   1     2528.84     2403.78    157.06 o 
   1  -3   1      181.31      139.70      2.54 o 
   2  -3   1     3379.34     3739.04     84.24 o 
   3  -3   1     1557.64     1762.06     91.70 o 
   4  -3   1      438.54      378.12     19.70 o 
   5  -3   1      447.39      469.51     34.71 o 
   6  -3   1       84.97       82.10      4.42 o 
   7  -3   1       53.11       54.94     11.66 o 
   8  -3   1       14.74       16.01      2.98 o 
   9  -3   1      134.54      128.62      9.70 o 
  10  -3   1       79.48       82.72      7.53 o 
 -11  -2   1        0.83        4.27      2.44 o 
 -10  -2   1      238.94      211.20     13.29 o 
  -9  -2   1      665.97      615.62     21.56 o 
  -8  -2   1      359.02      375.07     15.66 o 
  -7  -2   1     1625.11     1303.18     26.85 o 
  -6  -2   1        0.49        0.54      1.83 o 
  -5  -2   1      313.59      269.84     10.31 o 
  -4  -2   1       18.39       26.78      3.32 o 
  -3  -2   1      923.53      969.26     14.92 o 
  -2  -2   1      892.29      966.96     12.41 o 
  -1  -2   1    12221.37    12582.09    568.43 o 
   0  -2   1     3602.58     3774.57    233.13 o 
   1  -2   1      370.66      492.09     19.02 o 
   2  -2   1       61.66       60.90      2.58 o 
   3  -2   1       37.72       28.38      4.10 o 
   4  -2   1       16.08       43.76      2.68 o 
   5  -2   1     3645.14     3620.26    150.04 o 
   6  -2   1      411.02      430.61     23.39 o 
   7  -2   1        9.71       10.72      2.05 o 
   8  -2   1       96.76       94.76      5.90 o 
   9  -2   1       36.94       29.09      5.83 o 
  10  -2   1       86.57       84.48      8.14 o 
  11  -2   1        2.87        6.03      2.58 o 
 -11  -1   1       19.70       15.19      4.81 o 
 -10  -1   1       13.00       24.81      5.56 o 
  -9  -1   1      169.00      152.96     10.98 o 
  -8  -1   1      593.47      573.58     19.39 o 
  -7  -1   1     1360.97     1208.73     25.97 o 
  -6  -1   1        9.40       19.79      1.95 o 
  -5  -1   1     5569.49     6226.80    179.94 o 
  -4  -1   1     2195.26     2719.42    148.96 o 
  -3  -1   1     2005.44     1745.09     20.14 o 
  -2  -1   1     9626.64    10136.51     45.76 o 
  -1  -1   1     7251.00     7319.37     47.39 o 
   0  -1   1    11321.99    11449.55    579.75 o 
   1  -1   1     1182.95     1369.81     37.51 o 
   2  -1   1     1313.37     1476.42     48.95 o 
   3  -1   1      524.64      505.55     13.59 o 
   4  -1   1      521.10      663.85     21.32 o 
   5  -1   1     1227.12     1380.38     43.02 o 
   6  -1   1      606.14      582.27     33.63 o 
   7  -1   1        4.11        8.66      2.00 o 
   8  -1   1      373.43      396.68     31.70 o 
   9  -1   1      174.45      148.75     10.37 o 
  10  -1   1      163.09      149.09     11.25 o 
  11  -1   1       64.02       82.51      8.47 o 
 -11   0   1       10.89        8.81      3.32 o 
 -10   0   1        2.49        5.49      2.98 o 
  -9   0   1       12.00       25.02      5.70 o 
  -8   0   1      268.08      257.77     13.15 o 
  -7   0   1        5.00        8.27      3.12 o 
  -6   0   1     1360.74     1542.67     69.02 o 
  -5   0   1     4203.86     4691.74    168.92 o 
  -4   0   1     9970.22    10718.78    472.36 o 
  -3   0   1     6897.55     7924.12    289.94 o 
  -2   0   1      674.02      875.56      9.09 o 
  -1   0   1     9158.61     9279.46     71.05 o 
   1   0   1      108.28      115.67      2.78 o 
   2   0   1     1968.81     2288.82     85.09 o 
   3   0   1     5429.96     5575.44    169.43 o 
   4   0   1     2664.93     3029.61    108.61 o 
   5   0   1     2302.39     2452.59     98.00 o 
   6   0   1      313.84      278.27     16.07 o 
   7   0   1      375.48      391.91     24.37 o 
   8   0   1     1616.27     1488.81     30.44 o 
   9   0   1      312.50      299.34     14.71 o 
  10   0   1       83.36       74.78      7.93 o 
  11   0   1       62.79       74.58      7.86 o 
 -11   1   1        9.84       17.36      4.54 o 
 -10   1   1        8.61       10.03      3.59 o 
  -9   1   1      171.29      184.62     11.93 o 
  -8   1   1       38.45       44.48      6.44 o 
  -7   1   1        2.00        6.20      1.72 o 
  -6   1   1      395.15      374.06     12.34 o 
  -5   1   1       23.73       24.96      2.36 o 
  -4   1   1     3252.32     3510.07    117.67 o 
  -3   1   1     2778.71     2849.19     99.02 o 
  -2   1   1      543.16      450.29     25.70 o 
  -1   1   1     1304.16     1283.85     48.07 o 
   0   1   1     8756.87     8826.99    349.20 o 
   1   1   1    13449.67    11984.43     72.27 o 
   2   1   1     2074.19     2117.24     17.56 o 
   3   1   1      630.73      764.15     24.81 o 
   4   1   1    13281.27    13568.09    615.82 o 
   5   1   1      725.44      742.97     23.56 o 
   6   1   1      374.32      417.78     17.63 o 
   7   1   1        1.21        1.99      1.25 o 
   8   1   1      960.52      946.55     24.20 o 
   9   1   1       86.41       73.56      7.73 o 
  10   1   1      121.27      137.90     10.71 o 
  11   1   1        1.20        1.22      2.51 o 
  12   1   1       28.52       22.51      5.36 o 
 -10   2   1       43.96       49.43      7.59 o 
  -9   2   1       91.76       92.89      8.54 o 
  -8   2   1       50.62       58.31      6.44 o 
  -7   2   1      204.74      185.14      6.92 o 
  -6   2   1      192.46      195.61      6.55 o 
  -5   2   1     1202.44     1222.16     38.98 o 
  -4   2   1      386.00      377.73     20.68 o 
  -3   2   1      108.13      134.38      7.90 o 
  -2   2   1       53.77       75.76      5.53 o 
  -1   2   1      520.85      422.63      8.44 o 
   0   2   1       15.04        5.76      1.63 o 
   1   2   1     3802.51     4191.74    177.86 o 
   2   2   1      125.55      179.26     13.44 o 
   3   2   1      227.66      201.47     12.44 o 
   4   2   1       23.96       39.44      5.56 o 
   5   2   1        9.62        6.30      1.20 o 
   6   2   1      143.83      178.33      4.71 o 
   7   2   1     1611.15     1672.28     29.43 o 
   8   2   1       77.83       64.14      6.64 o 
   9   2   1      428.63      418.39     17.36 o 
  10   2   1       91.71       97.90      9.09 o 
  11   2   1        9.00       11.86      4.27 o 
  12   2   1        8.20        3.53      2.71 o 
 -10   3   1        0.13        4.34      2.64 o 
  -9   3   1       44.42       59.39      6.58 o 
  -8   3   1       35.94       44.00      5.22 o 
  -7   3   1      391.38      385.51     33.09 o 
  -6   3   1      351.55      366.16      9.40 o 
  -5   3   1       76.94       85.86      8.54 o 
  -4   3   1       17.97       20.96      2.42 o 
  -3   3   1        1.94        9.21      7.25 o 
  -2   3   1        7.50       11.37      1.12 o 
  -1   3   1     4927.30     5205.96     86.92 o 
   0   3   1    25114.62    24700.89    793.29 o 
   1   3   1      747.60      901.16     89.53 o 
   2   3   1      893.00     1137.30     59.34 o 
   3   3   1      141.47       77.86      5.39 o 
   4   3   1     4044.56     4618.62    409.98 o 
   5   3   1       11.10       14.91      5.05 o 
   6   3   1       91.83       95.29      9.32 o 
   7   3   1        3.64        6.51      2.85 o 
   8   3   1        6.05       14.44      4.14 o 
   9   3   1      453.66      429.04     17.56 o 
  10   3   1       19.16       14.58      4.75 o 
  11   3   1      110.57      100.48      9.90 o 
  12   3   1      119.92      133.09     11.53 o 
  -9   4   1        2.67        4.34      2.37 o 
  -8   4   1      160.88      147.33      7.01 o 
  -7   4   1      249.35      227.27      8.32 o 
  -6   4   1       27.65       28.07      3.29 o 
  -5   4   1       26.76       17.98      2.54 o 
  -4   4   1      661.97      665.14     11.76 o 
  -3   4   1     2409.09     2491.13     58.44 o 
  -2   4   1      868.95      744.88     15.25 o 
  -1   4   1       71.00       51.59      3.16 o 
   0   4   1      133.18      131.26     14.20 o 
   1   4   1     2502.99     2531.31    202.11 o 
   2   4   1     1053.44     1088.32     48.16 o 
   3   4   1      310.24      267.07     11.70 o 
   4   4   1       66.92       64.12      5.51 o 
   5   4   1     5154.13     5569.39    377.94 o 
   6   4   1      181.13      168.08      8.75 o 
   7   4   1       88.19       66.71      6.24 o 
   8   4   1       14.62       20.95      4.81 o 
   9   4   1       81.88       78.17      8.00 o 
  10   4   1      182.59      163.13     11.66 o 
  11   4   1       46.11       37.70      7.25 o 
  12   4   1        1.77        4.34      3.25 o 
  -8   5   1      368.26      366.66     16.81 o 
  -7   5   1      372.13      379.95     16.48 o 
  -6   5   1      303.50      321.17     14.51 o 
  -5   5   1        7.53        8.67      1.89 o 
  -4   5   1      329.33      305.82      7.80 o 
  -3   5   1      631.18      588.73      9.63 o 
  -2   5   1       70.56       84.50      2.71 o 
  -1   5   1        0.29       12.81      2.57 o 
   0   5   1      264.74      240.99     18.51 o 
   1   5   1     1480.00     1553.17    101.97 o 
   2   5   1     1157.70     1278.98     60.63 o 
   3   5   1     2143.75     2244.07    109.65 o 
   4   5   1     3954.99     4334.90    230.57 o 
   5   5   1     2460.51     2538.26    160.55 o 
   6   5   1     2498.35     2372.62     48.58 o 
   7   5   1      930.98      960.84     32.24 o 
   8   5   1      667.76      660.55     28.92 o 
   9   5   1        0.11        2.64      2.98 o 
  10   5   1       41.49       49.22      7.66 o 
  11   5   1        0.73        6.10      3.53 o 
  12   5   1       45.18       66.71      9.90 o 
  -8   6   1       34.99       34.58      7.25 o 
  -7   6   1       14.25       29.15      6.31 o 
  -6   6   1       18.44       15.12      4.75 o 
  -5   6   1      225.00      199.13     11.73 o 
  -4   6   1     1194.81     1320.33     28.27 o 
  -3   6   1      158.47      134.11      8.81 o 
  -2   6   1       24.94       21.68      2.40 o 
  -1   6   1     2485.81     2407.59     78.55 o 
   0   6   1      281.84      293.48     16.85 o 
   1   6   1     2805.45     2932.99    234.01 o 
   2   6   1     1545.25     1446.15     70.66 o 
   3   6   1       16.65       23.21      1.72 o 
   4   6   1       93.15      146.71      8.40 o 
   5   6   1      163.38      208.68     10.85 o 
   6   6   1      717.18      683.82     21.80 o 
   7   6   1       19.09       19.84      3.19 o 
   8   6   1     1128.50     1072.95     17.98 o 
   9   6   1      494.84      494.08     17.15 o 
  10   6   1      862.98      875.94     18.11 o 
  11   6   1      312.99      331.20     17.49 o 
  12   6   1      119.94      132.82     11.46 o 
  -8   7   1        3.91        4.34      2.98 o 
  -7   7   1        9.72       19.93      5.97 o 
  -6   7   1      117.08      110.45      9.70 o 
  -5   7   1      226.85      217.98     13.02 o 
  -4   7   1      573.74      536.36     19.39 o 
  -3   7   1      329.26      358.39     15.32 o 
  -2   7   1       43.52       45.36      3.06 o 
  -1   7   1      582.43      537.40     24.24 o 
   0   7   1      158.35      134.26     12.31 o 
   1   7   1       37.93       54.27      9.15 o 
   2   7   1       16.57       14.97      3.76 o 
   3   7   1      112.49      126.33      5.06 o 
   4   7   1     1861.63     1945.96    106.18 o 
   5   7   1      441.25      491.14     31.27 o 
   6   7   1      254.06      233.28      7.59 o 
   7   7   1       38.60       46.71      3.83 o 
   8   7   1      462.05      434.55     11.69 o 
   9   7   1      439.12      419.35     12.11 o 
  10   7   1      572.86      621.61     15.65 o 
  11   7   1       65.68       76.01      5.60 o 
  -7   8   1       89.43       81.16      9.09 o 
  -6   8   1        9.28       10.03      4.61 o 
  -5   8   1       44.27       39.32      7.25 o 
  -4   8   1       48.92       52.68      7.80 o 
  -3   8   1        0.57        1.83      2.78 o 
  -2   8   1        2.88        6.64      1.61 o 
  -1   8   1       22.85       21.30      3.35 o 
   0   8   1      266.65      256.04     24.17 o 
   1   8   1      567.69      546.28     45.76 o 
   2   8   1        3.67        3.54      3.80 o 
   3   8   1       87.67       89.25      5.42 o 
   4   8   1        4.42        7.49      1.56 o 
   5   8   1        2.30        4.81      2.31 o 
   6   8   1        1.55        6.35      1.63 o 
   7   8   1        0.90        1.84      1.41 o 
   8   8   1      182.02      180.16      7.69 o 
   9   8   1       19.66       22.59      5.32 o 
  10   8   1       45.35       53.74      5.06 o 
  11   8   1       31.17       43.44      5.06 o 
  -6   9   1      221.75      225.50     14.98 o 
  -5   9   1      134.99      122.65     10.98 o 
  -4   9   1      183.37      177.91     12.81 o 
  -3   9   1       29.31       25.22      6.24 o 
  -2   9   1        8.95        8.13      1.89 o 
  -1   9   1       33.22       25.01      3.83 o 
   0   9   1      214.44      214.77      9.56 o 
   1   9   1       14.88       15.31      3.02 o 
   2   9   1        2.85        4.47      1.69 o 
   3   9   1      208.71      219.34     19.59 o 
   4   9   1      193.85      169.96     15.76 o 
   5   9   1        2.67        5.29      2.37 o 
   6   9   1      163.03      162.99     10.85 o 
   7   9   1      187.92      195.74     12.07 o 
   8   9   1      117.94      114.72      9.22 o 
   9   9   1        1.04        5.56      2.78 o 
  10   9   1        2.77       15.87      4.41 o 
  11   9   1        0.08        3.04      1.89 o 
  -5  10   1       24.63       28.61      6.98 o 
  -4  10   1       76.67       74.92      8.95 o 
  -3  10   1      212.88      196.62     13.42 o 
  -2  10   1       98.83      101.63      5.22 o 
  -1  10   1       17.24       21.69      2.93 o 
   0  10   1        7.45        7.38      2.50 o 
   1  10   1      260.14      234.85     14.61 o 
   2  10   1      761.62      761.40     19.59 o 
   3  10   1       37.21       39.62      4.03 o 
   4  10   1        2.21        4.85      1.72 o 
   5  10   1       36.86       32.61      6.17 o 
   6  10   1       69.64       68.27      7.39 o 
   7  10   1      104.05      117.63      9.83 o 
   8  10   1      135.89      117.84      9.83 o 
   9  10   1       30.83       46.10      7.93 o 
  10  10   1       97.04      105.36      9.63 o 
  -3  11   1      566.54      557.52     23.73 o 
  -2  11   1      345.17      368.28     12.85 o 
  -1  11   1      253.51      258.52      8.60 o 
   0  11   1       84.40       98.07      6.81 o 
   1  11   1       20.75       21.86      4.68 o 
   2  11   1       34.54       34.05      7.05 o 
   3  11   1      112.00      100.56     14.31 o 
   4  11   1      150.38      142.38     11.05 o 
   5  11   1       79.78       78.11      8.20 o 
   6  11   1       54.48       50.58      7.93 o 
   7  11   1       16.75       28.20      5.97 o 
   8  11   1        1.38        8.07      3.66 o 
   9  11   1       85.14       76.61      8.47 o 
  -2  12   1       12.94       19.69      3.40 o 
  -1  12   1        5.93        6.50      1.86 o 
   0  12   1       75.02       70.52      5.81 o 
   1  12   1      358.12      338.56     24.48 o 
   2  12   1      215.86      233.58     15.63 o 
   3  12   1       96.77       99.43      6.32 o 
   4  12   1       62.87       68.27      8.07 o 
   5  12   1      238.76      230.52     14.92 o 
   6  12   1      192.65      206.92     14.17 o 
   7  12   1       61.93       58.10      6.98 o 
   8  12   1        9.02        7.73      3.19 o 
   1  13   1      116.35      106.72     16.92 o 
   2  13   1      112.61      123.39      9.46 o 
   3  13   1      135.43      141.50     11.86 o 
   4  13   1        2.08        4.68      2.64 o 
   5  13   1        9.63       10.58      4.34 o 
   6  13   1        7.96       15.87      4.47 o 
  -3 -13   2        1.60        5.76      3.19 o 
  -2 -13   2        0.16        1.08      2.44 o 
  -7 -12   2      138.72      129.70     11.39 o 
  -6 -12   2      198.46      192.75     13.97 o 
  -5 -12   2      271.77      259.88     16.07 o 
  -4 -12   2       96.28       71.53      8.54 o 
  -3 -12   2        2.97        8.61      3.25 o 
  -2 -12   2      152.96      171.62      9.80 o 
  -1 -12   2      112.44      114.97      7.28 o 
   0 -12   2       25.38       31.41      4.40 o 
   1 -12   2       24.54       28.64      3.69 o 
  -8 -11   2      148.39      141.63     11.66 o 
  -7 -11   2       45.97       42.17      7.66 o 
  -6 -11   2        0.06        5.70      3.05 o 
  -5 -11   2       30.08       48.14      8.27 o 
  -4 -11   2       10.06        4.27      4.00 o 
  -3 -11   2      148.94      167.19     12.07 o 
  -2 -11   2      589.00      581.85     64.17 o 
  -1 -11   2      452.63      425.78     26.27 o 
   0 -11   2      411.24      397.63     24.41 o 
   1 -11   2      100.60      101.61      5.43 o 
   2 -11   2       15.38       18.83      2.94 o 
   3 -11   2       15.70       24.82      3.84 o 
  -9 -10   2       61.75       68.34      7.53 o 
  -8 -10   2       13.86       12.95      4.20 o 
  -7 -10   2       10.78       23.46      5.56 o 
  -6 -10   2       64.32       66.65      7.46 o 
  -5 -10   2       83.39       67.66      7.59 o 
  -4 -10   2       12.96       21.36      5.76 o 
  -3 -10   2      304.23      295.40     45.22 o 
  -2 -10   2      534.43      514.85     43.97 o 
  -1 -10   2     1089.95     1086.59     48.07 o 
   0 -10   2      286.95      264.58     22.34 o 
   1 -10   2        4.78        6.13      2.15 o 
   2 -10   2      108.17      107.28      5.41 o 
   3 -10   2      371.59      381.87     13.11 o 
   4 -10   2       34.72       21.29      5.63 o 
   5 -10   2       30.19       25.56      6.44 o 
 -10  -9   2        0.22        3.25      2.44 o 
  -9  -9   2        2.76        2.31      1.97 o 
  -8  -9   2       94.60       93.63      9.22 o 
  -7  -9   2       53.31       41.76      7.32 o 
  -6  -9   2       59.15       52.14      6.44 o 
  -5  -9   2      574.40      499.41     19.32 o 
  -4  -9   2      542.60      469.72     18.24 o 
  -3  -9   2        1.35        4.63      1.44 o 
  -2  -9   2        6.31       14.02      3.86 o 
  -1  -9   2       17.02       19.01      3.05 o 
   0  -9   2       57.97       58.84      4.62 o 
   1  -9   2       59.38       54.83      5.22 o 
   2  -9   2      102.32      104.27      5.03 o 
   3  -9   2      438.05      408.24     10.07 o 
   4  -9   2      301.34      317.98     17.15 o 
   5  -9   2        1.25       -2.58      2.51 o 
   6  -9   2        7.18       12.20      4.75 o 
 -10  -8   2       15.85       24.94      3.97 o 
  -9  -8   2        3.98        9.08      2.48 o 
  -8  -8   2       35.86       41.82      7.19 o 
  -7  -8   2        7.32        6.07      2.24 o 
  -6  -8   2       35.82       36.82      6.37 o 
  -5  -8   2      249.44      196.48     11.46 o 
  -4  -8   2        9.92        4.34      2.98 o 
  -3  -8   2      984.61     1119.71    122.89 o 
  -2  -8   2        4.66        5.68      1.74 o 
  -1  -8   2      408.50      318.05     51.76 o 
   0  -8   2      373.47      324.87     19.12 o 
   1  -8   2     1317.68     1262.19     63.22 o 
   2  -8   2      312.71      289.45      7.75 o 
   3  -8   2      338.67      320.71     13.19 o 
   4  -8   2      230.83      228.42     13.76 o 
   5  -8   2       45.36       53.97      8.27 o 
   6  -8   2       25.87       30.78      6.71 o 
   7  -8   2        0.36       -0.75      2.17 o 
 -11  -7   2       18.46       32.71      4.50 o 
 -10  -7   2       28.23       36.70      4.83 o 
  -9  -7   2      222.59      203.70      8.99 o 
  -8  -7   2       80.14      106.81      9.93 o 
  -7  -7   2       21.77       25.61      3.52 o 
  -6  -7   2        9.45       10.97      2.32 o 
  -5  -7   2        1.61        4.98      1.86 o 
  -4  -7   2      160.94      134.14     23.76 o 
  -3  -7   2      139.52      139.23     19.97 o 
  -2  -7   2      565.99      538.24     36.51 o 
  -1  -7   2     1030.96      963.96     35.19 o 
   0  -7   2     3764.86     3854.75    223.03 o 
   1  -7   2     1722.11     1697.26     72.00 o 
   2  -7   2      302.40      288.58     13.62 o 
   3  -7   2      517.87      537.41     10.13 o 
   4  -7   2      216.26      202.45     12.41 o 
   5  -7   2      275.68      302.05     15.46 o 
   6  -7   2        5.28        5.42      3.32 o 
   7  -7   2       70.35       85.43      9.02 o 
   8  -7   2       40.71       39.19      8.14 o 
 -11  -6   2       22.75       27.59      6.24 o 
 -10  -6   2       36.35       51.05      8.14 o 
  -9  -6   2       36.70       38.58      6.78 o 
  -8  -6   2       23.02       33.56      6.03 o 
  -7  -6   2      299.25      305.50     13.36 o 
  -6  -6   2        0.66        1.73      1.34 o 
  -5  -6   2     1293.69     1366.77     55.63 o 
  -4  -6   2      712.53      797.86     49.79 o 
  -3  -6   2       50.79       42.94      2.17 o 
  -2  -6   2      268.48      245.97     10.53 o 
  -1  -6   2      340.95      318.92      8.26 o 
   0  -6   2     1428.62     1333.06     69.02 o 
   1  -6   2     3768.86     3895.91    115.36 o 
   2  -6   2       89.37       90.65      3.86 o 
   3  -6   2       49.25       55.45      3.60 o 
   4  -6   2       17.64       17.70      5.02 o 
   5  -6   2      132.87      143.12     10.44 o 
   6  -6   2       86.45      105.29      9.29 o 
   7  -6   2      315.81      279.61     15.05 o 
   8  -6   2      429.76      422.66     19.46 o 
   9  -6   2      143.42      146.58     12.00 o 
 -11  -5   2       48.82       60.34      9.09 o 
 -10  -5   2      233.94      240.21     14.44 o 
  -9  -5   2      185.68      177.02     11.93 o 
  -8  -5   2      148.86      148.41     10.10 o 
  -7  -5   2       49.63       38.51      5.83 o 
  -6  -5   2        1.47        6.51      2.58 o 
  -5  -5   2       71.40       70.92      5.76 o 
  -4  -5   2     1396.39     1540.27    104.07 o 
  -3  -5   2      442.53      573.11     19.96 o 
  -2  -5   2       35.56       45.12      1.97 o 
  -1  -5   2       92.92       81.74      2.38 o 
   0  -5   2        1.35        7.05      2.46 o 
   1  -5   2      174.19      150.53      2.94 o 
   2  -5   2       32.40       29.14      1.68 o 
   3  -5   2      251.19      207.92      4.50 o 
   4  -5   2     2041.98     1935.74     79.43 o 
   5  -5   2      818.28      817.13     20.68 o 
   6  -5   2      479.93      461.04     17.42 o 
   7  -5   2      165.08      162.72     11.19 o 
   8  -5   2       54.44       64.48      7.80 o 
   9  -5   2      186.62      194.45     13.42 o 
 -11  -4   2        0.54        0.88      2.17 o 
 -10  -4   2       49.44       48.34      8.07 o 
  -9  -4   2      132.06      147.53     10.85 o 
  -8  -4   2      567.57      589.38     19.87 o 
  -7  -4   2       24.36       30.78      5.36 o 
  -6  -4   2      425.92      413.65     14.24 o 
  -5  -4   2        4.68        8.47      2.85 o 
  -4  -4   2      881.18      948.65     17.56 o 
  -3  -4   2     1183.27     1547.40     96.04 o 
  -2  -4   2       41.57       69.74      6.24 o 
  -1  -4   2     2484.01     2484.34     92.65 o 
   0  -4   2        2.23        1.75      0.40 o 
   1  -4   2       58.66       40.27      2.44 o 
   2  -4   2       27.11       35.52      1.50 o 
   3  -4   2      195.16      197.68      7.74 o 
   4  -4   2     2925.86     2878.50    103.80 o 
   5  -4   2      418.52      361.28     20.54 o 
   6  -4   2        0.35        2.74      2.24 o 
   7  -4   2        8.24       10.65      2.33 o 
   8  -4   2      196.80      206.38     17.02 o 
   9  -4   2      120.36      129.49      6.94 o 
 -11  -3   2       58.75       65.02      9.70 o 
 -10  -3   2       62.12       65.02      9.15 o 
  -9  -3   2       12.47       13.56      4.41 o 
  -8  -3   2      585.38      607.01     20.27 o 
  -7  -3   2        8.10        9.15      3.46 o 
  -6  -3   2       94.46      105.22      7.53 o 
  -5  -3   2     1420.72     1568.07     25.22 o 
  -4  -3   2      133.01      119.67      6.37 o 
  -3  -3   2      147.23      174.99      6.71 o 
  -2  -3   2      931.84      972.84     37.29 o 
  -1  -3   2     1295.72     1500.46     50.93 o 
   0  -3   2     1017.67     1056.56     28.10 o 
   1  -3   2     1871.04     2117.11     48.92 o 
   2  -3   2      257.03      290.85      9.76 o 
   3  -3   2       34.14       56.11      4.41 o 
   4  -3   2        0.41        2.40      1.05 o 
   5  -3   2     1983.57     2102.04    113.09 o 
   6  -3   2       19.19       27.34      3.39 o 
   7  -3   2      226.82      189.42      7.42 o 
   8  -3   2      367.04      318.67     15.59 o 
   9  -3   2      236.38      251.07     24.17 o 
  10  -3   2       33.26       44.34      6.98 o 
 -11  -2   2      258.40      246.99     15.53 o 
 -10  -2   2      294.83      290.11     15.87 o 
  -9  -2   2        0.65        1.49      2.98 o 
  -8  -2   2       39.60       29.63      6.03 o 
  -7  -2   2        7.69       14.51      4.00 o 
  -6  -2   2       38.93       50.58      5.56 o 
  -5  -2   2     3736.57     3662.67     38.51 o 
  -4  -2   2      187.37      212.08      8.41 o 
  -3  -2   2     8656.02     9041.41     49.49 o 
  -2  -2   2     1651.19     1889.44     18.92 o 
  -1  -2   2     5490.22     5846.28    327.84 o 
   0  -2   2      363.05      355.76     13.66 o 
   1  -2   2     1789.82     1973.51     66.94 o 
   2  -2   2      205.17      213.33      5.84 o 
   3  -2   2      183.92      124.28      7.76 o 
   4  -2   2     1694.80     1731.36     55.12 o 
   5  -2   2       15.22        3.88      1.58 o 
   6  -2   2        3.52        3.52      1.17 o 
   7  -2   2       14.31       19.41      2.80 o 
   8  -2   2      967.62      934.66     32.24 o 
   9  -2   2      324.60      327.34     15.32 o 
  10  -2   2      349.14      345.98     16.75 o 
  11  -2   2       85.50      111.06      9.70 o 
 -11  -1   2       94.20      108.68     10.10 o 
 -10  -1   2        0.18        3.80      2.92 o 
  -9  -1   2      416.57      377.44     17.29 o 
  -8  -1   2       72.94       64.61      7.25 o 
  -7  -1   2     1251.00     1274.77     27.19 o 
  -6  -1   2     1670.05     1591.12     27.87 o 
  -5  -1   2      409.99      463.51     19.42 o 
  -4  -1   2     2433.23     2192.82     97.22 o 
  -3  -1   2      170.73      139.33      6.03 o 
  -2  -1   2     2349.67     2513.60     22.03 o 
  -1  -1   2     6137.04     6102.84     32.07 o 
   0  -1   2        3.91       63.52     38.51 o 
   1  -1   2     4203.67     4327.63    278.86 o 
   2  -1   2      723.49      802.10     38.14 o 
   3  -1   2     3126.98     3527.89     95.94 o 
   4  -1   2     3279.75     3428.16    116.95 o 
   5  -1   2     1142.80     1287.44     60.99 o 
   6  -1   2      865.27      810.85     29.80 o 
   7  -1   2      334.49      343.79     26.37 o 
   8  -1   2      109.22      110.26      5.48 o 
   9  -1   2      375.70      375.81     16.34 o 
  10  -1   2      384.37      370.80     17.49 o 
  11  -1   2      151.75      149.16     11.53 o 
 -11   0   2        2.98        6.51      2.24 o 
 -10   0   2       24.72       40.07      7.25 o 
  -9   0   2      250.80      264.49     14.31 o 
  -8   0   2      378.59      337.10     15.25 o 
  -7   0   2     1004.84      997.26     24.07 o 
  -6   0   2      499.44      508.17     15.56 o 
  -5   0   2       46.69       40.19      4.31 o 
  -4   0   2      488.62      524.83     24.98 o 
  -3   0   2      276.22      261.93     10.58 o 
  -2   0   2       18.49        5.57      0.73 o 
  -1   0   2     1233.07     1513.99    145.63 o 
   0   0   2    12172.46    13011.75   1047.23 o 
   1   0   2    13683.23    12190.29     68.82 o 
   2   0   2      168.53      174.30      9.63 o 
   3   0   2       22.71       11.19      1.24 o 
   4   0   2     1527.58     1496.45     56.34 o 
   5   0   2      163.49      120.57     10.27 o 
   6   0   2     1226.83     1334.75     65.90 o 
   7   0   2      174.89      148.35     14.78 o 
   8   0   2       75.67       74.97      4.60 o 
   9   0   2       80.46       78.31      7.86 o 
  10   0   2        7.11        8.68      3.59 o 
  11   0   2       35.95       39.53      7.12 o 
  12   0   2      149.41      164.28     12.61 o 
 -11   1   2        5.41       12.00      3.73 o 
 -10   1   2        0.24        1.90      2.17 o 
  -9   1   2        7.01       10.58      3.32 o 
  -8   1   2       45.33       38.44      6.24 o 
  -7   1   2      687.94      643.69     19.39 o 
  -6   1   2      156.16      169.74     10.10 o 
  -5   1   2        5.74        6.16      1.40 o 
  -4   1   2     2004.33     2129.82     84.21 o 
  -3   1   2      306.49      313.08      7.05 o 
  -2   1   2       18.58        9.80      3.49 o 
  -1   1   2     8470.67     8693.41    427.51 o 
   0   1   2     4992.55     5782.78    529.92 o 
   1   1   2      960.09     1170.75     63.54 o 
   2   1   2     7505.02     8215.56    520.70 o 
   3   1   2      948.61     1049.94     52.41 o 
   4   1   2     3180.99     3315.21    146.85 o 
   5   1   2      586.05      654.11     26.81 o 
   6   1   2       66.47       74.17      3.47 o 
   7   1   2      598.05      621.01     35.97 o 
   8   1   2      947.59      843.29     22.71 o 
   9   1   2     1262.03     1202.83     29.09 o 
  10   1   2      240.98      222.79     13.42 o 
  11   1   2        3.07        3.59      2.58 o 
  12   1   2       55.85       70.31      8.20 o 
 -10   2   2       11.95       20.81      5.02 o 
  -9   2   2        3.69        5.90      3.46 o 
  -8   2   2        3.54        9.76      3.25 o 
  -7   2   2      591.74      623.86     34.85 o 
  -6   2   2      524.81      510.75     25.02 o 
  -5   2   2      246.11      236.86      6.77 o 
  -4   2   2      140.46      146.55      4.84 o 
  -3   2   2      740.59      790.10     42.34 o 
  -2   2   2     4087.43     4308.63     92.34 o 
  -1   2   2     7850.23     7874.91    327.10 o 
   0   2   2    10734.09    10591.95    232.32 o 
   1   2   2     3059.80     3334.73    287.23 o 
   2   2   2      178.20      284.59     20.08 o 
   3   2   2      530.88      697.28     34.65 o 
   4   2   2    10108.70    11129.16    775.46 o 
   5   2   2     3689.75     3884.58     36.82 o 
   6   2   2      264.72      291.87     21.02 o 
   7   2   2       96.15      102.67     13.05 o 
   8   2   2        6.86        0.75      2.17 o 
   9   2   2        5.20       -0.41      2.64 o 
  10   2   2      131.85      113.29      9.49 o 
  11   2   2       29.32       29.70      6.58 o 
  12   2   2        0.42        2.71      2.24 o 
 -10   3   2       20.67       29.22      5.63 o 
  -9   3   2       37.08       45.56      7.25 o 
  -8   3   2       89.90       77.09      7.39 o 
  -7   3   2        0.82        1.70      1.76 o 
  -6   3   2       27.45       18.18      2.88 o 
  -5   3   2       25.52       15.12      2.35 o 
  -4   3   2     2887.75     3090.27    147.94 o 
  -3   3   2     3269.05     3447.08    125.29 o 
  -2   3   2      396.31      414.03     15.59 o 
  -1   3   2     6170.13     6603.96    169.81 o 
   0   3   2      286.62      388.73     40.82 o 
   1   3   2     5084.34     5412.63    269.16 o 
   2   3   2      252.80      198.88     13.25 o 
   3   3   2     3168.78     3136.98    222.84 o 
   4   3   2      275.52      328.88     28.19 o 
   5   3   2      695.59      658.49     50.07 o 
   6   3   2       22.81       37.43      2.34 o 
   7   3   2      135.77      134.85      8.61 o 
   8   3   2        5.22        2.51      2.44 o 
   9   3   2       76.98       55.19      6.71 o 
  10   3   2        4.89        1.69      2.64 o 
  11   3   2        9.05        7.86      3.73 o 
  12   3   2        0.97        6.10      3.19 o 
  -9   4   2       54.55       69.90      7.12 o 
  -8   4   2       97.13       85.70      7.46 o 
  -7   4   2      132.18      137.03      6.60 o 
  -6   4   2      395.90      324.07      9.27 o 
  -5   4   2        0.42        5.39      6.81 o 
  -4   4   2     1080.21     1102.93     14.78 o 
  -3   4   2      773.77      739.39     10.95 o 
  -2   4   2      176.39      206.98      5.13 o 
  -1   4   2      544.10      538.24      7.90 o 
   0   4   2       70.73       89.45      3.99 o 
   1   4   2    12982.93    13288.70    581.16 o 
   2   4   2      847.54      731.40     34.59 o 
   3   4   2      283.18      363.16     21.15 o 
   4   4   2     1733.35     1791.71    126.06 o 
   5   4   2      592.16      611.69     48.64 o 
   6   4   2      526.23      548.00     51.98 o 
   7   4   2       10.71        9.44      1.89 o 
   8   4   2      856.78      860.92     22.71 o 
   9   4   2      389.86      392.42     16.68 o 
  10   4   2       12.15       10.98      3.93 o 
  11   4   2        5.41        8.75      3.25 o 
  12   4   2       71.94       72.48      8.75 o 
  -8   5   2        0.48        0.95      3.05 o 
  -7   5   2        1.90       -0.54      3.12 o 
  -6   5   2        2.72        4.53      1.41 o 
  -5   5   2        0.72        2.01      1.21 o 
  -4   5   2      484.70      467.73     11.49 o 
  -3   5   2     1649.58     1724.20     49.63 o 
  -2   5   2      542.18      641.20     13.68 o 
  -1   5   2     2549.09     2423.55     21.42 o 
   0   5   2      190.52      182.19      7.93 o 
   1   5   2     6898.09     7092.42    288.95 o 
   2   5   2     1548.68     1358.99     79.05 o 
   3   5   2      989.96      973.75     44.32 o 
   4   5   2        9.17        4.86      0.96 o 
   5   5   2     1566.16     1786.07    124.75 o 
   6   5   2      449.68      422.31      9.70 o 
   7   5   2     1984.10     1945.16     23.22 o 
   8   5   2      315.77      263.48      8.55 o 
   9   5   2     1343.43     1331.36     27.49 o 
  10   5   2     1032.20     1030.69     28.68 o 
  11   5   2      128.06      121.90     10.64 o 
  12   5   2       12.23       23.19      5.83 o 
  -8   6   2      323.93      341.37     17.15 o 
  -7   6   2      153.94      146.99     10.92 o 
  -6   6   2       59.06       63.19      8.14 o 
  -5   6   2      262.92      277.37     13.70 o 
  -4   6   2        3.66        5.42      3.19 o 
  -3   6   2      249.38      242.38     11.80 o 
  -2   6   2     1826.92     1858.67     20.68 o 
  -1   6   2       61.13       72.93      5.93 o 
   0   6   2      115.30      109.70      6.20 o 
   1   6   2      391.96      440.28     34.71 o 
   2   6   2       29.49       47.50      1.95 o 
   3   6   2       62.96      100.85      6.24 o 
   4   6   2     4164.31     4385.49    211.82 o 
   5   6   2     1310.71     1453.48     88.55 o 
   6   6   2     2995.13     2854.67     42.54 o 
   7   6   2     3582.28     3556.45     80.99 o 
   8   6   2      873.54      897.93     16.19 o 
   9   6   2      775.66      718.13     37.93 o 
  10   6   2      211.64      225.27      9.01 o 
  11   6   2       20.28       30.85      6.71 o 
  12   6   2      121.53      143.06     11.80 o 
  -8   7   2       52.41       67.05      9.49 o 
  -7   7   2      117.33      130.11     11.12 o 
  -6   7   2        3.23        7.39      3.25 o 
  -5   7   2        1.60        1.63      2.98 o 
  -4   7   2       97.27       84.34      8.07 o 
  -3   7   2       15.76       25.22      5.36 o 
  -2   7   2      118.66      104.16      8.71 o 
  -1   7   2       47.91       45.55      3.71 o 
   0   7   2      242.89      231.72      7.65 o 
   1   7   2       36.62       32.29      5.25 o 
   2   7   2      447.07      468.84     48.95 o 
   3   7   2      373.41      338.26     22.90 o 
   4   7   2       42.55       56.50      5.28 o 
   5   7   2      901.18      919.56     60.05 o 
   6   7   2      825.84      823.83     55.46 o 
   7   7   2      680.45      658.08     18.31 o 
   8   7   2       23.64       26.03      3.54 o 
   9   7   2      161.35      146.52      7.08 o 
  10   7   2       91.34      105.78      9.12 o 
  11   7   2      112.43      118.17     10.44 o 
  12   7   2       82.84       82.65      9.02 o 
  -7   8   2      109.89      109.02     10.71 o 
  -6   8   2      104.48      120.07     10.64 o 
  -5   8   2        0.98        4.54      3.39 o 
  -4   8   2       45.06       35.87      6.85 o 
  -3   8   2       75.23       76.27      7.86 o 
  -2   8   2       67.35       68.33      6.44 o 
  -1   8   2     1189.19     1114.63     18.22 o 
   0   8   2      666.23      580.33     22.88 o 
   1   8   2       20.97       22.24      3.14 o 
   2   8   2        9.27       10.11      2.17 o 
   3   8   2        7.25       10.85      4.00 o 
   4   8   2      110.45      128.55      6.41 o 
   5   8   2        1.02        3.98      1.29 o 
   6   8   2       28.72       24.61      3.08 o 
   7   8   2      654.57      677.06     38.71 o 
   8   8   2      231.90      269.92     26.71 o 
   9   8   2      560.34      564.94     18.78 o 
  10   8   2      314.44      320.64     11.26 o 
  11   8   2       36.10       56.27      4.88 o 
  -6   9   2        4.68       10.44      4.34 o 
  -5   9   2       21.59       30.78      6.71 o 
  -4   9   2      133.71      130.31     11.32 o 
  -3   9   2      266.64      255.67     14.92 o 
  -2   9   2       44.86       49.61      4.56 o 
  -1   9   2       42.67       54.06      4.26 o 
   0   9   2        0.78        0.77      1.46 o 
   1   9   2        0.84        5.01      1.96 o 
   2   9   2      111.56      124.14      6.19 o 
   3   9   2      131.17      122.97      8.03 o 
   4   9   2       73.03       68.92      7.22 o 
   5   9   2       13.13       11.73      3.39 o 
   6   9   2       67.07       52.82      6.17 o 
   7   9   2       94.74      101.97      8.54 o 
   8   9   2       41.44       50.17      7.46 o 
   9   9   2        9.16       15.53      4.14 o 
  10   9   2      221.46      263.56     10.33 o 
  11   9   2      154.24      170.71      8.44 o 
  -5  10   2      189.68      197.36     14.37 o 
  -4  10   2      406.93      356.15     18.78 o 
  -3  10   2      287.01      260.08     15.80 o 
  -2  10   2      356.93      376.22     14.03 o 
  -1  10   2       49.80       47.28      3.87 o 
   0  10   2       15.91       16.76      3.38 o 
   1  10   2       11.55       18.18      5.49 o 
   2  10   2       56.13       47.43      4.63 o 
   3  10   2      211.67      219.52     20.00 o 
   4  10   2       93.69       93.17      6.71 o 
   5  10   2       85.11       93.97      8.54 o 
   6  10   2      283.67      273.16     14.71 o 
   7  10   2      119.05      140.28     10.71 o 
   8  10   2      122.62      137.57     10.51 o 
   9  10   2      394.96      409.71     18.98 o 
  10  10   2      428.72      460.36     20.48 o 
  -3  11   2       15.85       18.64      5.22 o 
  -2  11   2       14.51       17.17      3.37 o 
  -1  11   2       57.94       66.74      4.70 o 
   0  11   2      200.25      202.91      9.23 o 
   1  11   2      226.35      219.29     19.90 o 
   2  11   2      344.42      336.87     31.73 o 
   3  11   2      265.31      258.57     29.09 o 
   4  11   2       29.18       34.12      5.02 o 
   5  11   2      115.82      102.85      9.29 o 
   6  11   2      303.04      290.45     15.87 o 
   7  11   2      176.84      153.70     11.59 o 
   8  11   2      252.45      257.43     15.12 o 
   9  11   2        0.03        8.41      3.39 o 
  -2  12   2      195.04      229.01     10.41 o 
  -1  12   2      121.93      118.19      5.90 o 
   0  12   2      143.52      153.85      8.34 o 
   1  12   2      182.74      190.00     13.63 o 
   2  12   2       57.16       52.71      5.00 o 
   3  12   2       12.77       12.37      6.31 o 
   4  12   2       13.61       20.20      5.90 o 
   5  12   2       60.97       73.43      8.34 o 
   6  12   2      101.13      110.31     10.24 o 
   7  12   2       16.14       22.85      5.63 o 
   8  12   2        7.24       13.56      3.93 o 
   1  13   2        9.69       17.44      3.23 o 
   2  13   2        1.88        5.51      2.16 o 
   3  13   2        9.24       23.54      3.78 o 
   4  13   2       79.36       81.16      9.09 o 
   5  13   2      171.65      162.38     12.88 o 
   6  13   2       92.87      106.72     10.31 o 
  -6 -12   3       58.50       65.29      7.93 o 
  -5 -12   3      109.75      115.73     10.44 o 
  -4 -12   3      180.07      167.40     12.95 o 
  -3 -12   3       52.94       64.82      9.49 o 
  -2 -12   3       16.38       18.44      4.68 o 
  -1 -12   3      135.63      142.05     11.76 o 
   0 -12   3      133.65      130.71      7.65 o 
   1 -12   3       70.59       74.17      4.65 o 
  -8 -11   3        6.88       13.76      3.86 o 
  -7 -11   3       74.23       83.66      8.75 o 
  -6 -11   3      348.41      351.00     18.44 o 
  -5 -11   3      615.87      546.53     22.44 o 
  -4 -11   3      343.77      358.52     18.10 o 
  -3 -11   3      267.62      221.16     13.90 o 
  -2 -11   3      188.99      201.31      8.77 o 
  -1 -11   3        7.93       15.33      3.14 o 
   0 -11   3        2.14        2.14      2.61 o 
   1 -11   3        0.26        6.49      2.99 o 
   2 -11   3       84.32       83.84      6.16 o 
   3 -11   3       74.66       87.24      6.98 o 
  -9 -10   3       95.11       98.65      9.56 o 
  -8 -10   3       53.95       57.43      8.95 o 
  -7 -10   3       58.65       70.99      8.14 o 
  -6 -10   3      211.11      172.41     12.27 o 
  -5 -10   3      126.25      134.24     10.71 o 
  -4 -10   3      382.60      389.03     17.76 o 
  -3 -10   3       46.82       56.34      7.05 o 
  -2 -10   3      362.31      352.00     42.41 o 
  -1 -10   3      722.91      700.41     64.48 o 
   0 -10   3      256.73      218.62     10.24 o 
   1 -10   3      112.45      123.72      6.83 o 
   2 -10   3      151.98      153.56      7.30 o 
   3 -10   3       35.61       30.89      4.62 o 
   4 -10   3       67.73       82.04      8.88 o 
   5 -10   3       10.52       13.63      4.41 o 
  -9  -9   3       29.05       38.24      7.12 o 
  -8  -9   3      137.42      144.55     11.39 o 
  -7  -9   3      107.30       97.36      9.36 o 
  -6  -9   3       10.68       12.48      3.93 o 
  -5  -9   3      101.87      109.16      9.49 o 
  -4  -9   3        0.83       -0.41      2.78 o 
  -3  -9   3       40.99       36.80      8.20 o 
  -2  -9   3       13.81       19.51      3.01 o 
  -1  -9   3      310.19      283.93     22.78 o 
   0  -9   3      635.58      617.04     28.58 o 
   1  -9   3       74.73       69.59      7.83 o 
   2  -9   3       37.19       44.94      3.70 o 
   3  -9   3       15.29       27.03      4.31 o 
   4  -9   3        0.93       -2.95      1.97 o 
   5  -9   3        7.18        2.71      3.66 o 
   6  -9   3        5.23        5.90      3.86 o 
 -10  -8   3        0.26        3.57      1.89 o 
  -9  -8   3      144.56      149.25      7.84 o 
  -8  -8   3      544.00      505.32     19.42 o 
  -7  -8   3      397.13      416.31     22.54 o 
  -6  -8   3      185.00      184.41     11.66 o 
  -5  -8   3      337.80      261.44     13.49 o 
  -4  -8   3      329.58      239.67     12.68 o 
  -3  -8   3      101.15      110.66     10.75 o 
  -2  -8   3      394.62      391.99     22.27 o 
  -1  -8   3      571.76      546.54     46.48 o 
   0  -8   3     1283.06     1197.09    161.33 o 
   1  -8   3       62.40       64.77      4.58 o 
   2  -8   3       11.34       13.44      2.29 o 
   3  -8   3       79.17       75.80      4.26 o 
   4  -8   3       87.44       92.75      8.88 o 
   5  -8   3       40.49       33.83      6.92 o 
   6  -8   3      145.30      152.89     12.00 o 
   7  -8   3       27.55       33.09      6.98 o 
 -10  -7   3       21.09       35.52      4.65 o 
  -9  -7   3        0.78        2.70      1.68 o 
  -8  -7   3        6.29       10.15      2.80 o 
  -7  -7   3       51.62       55.49      4.39 o 
  -6  -7   3      120.78      132.79      6.29 o 
  -5  -7   3     1348.61     1333.77     52.14 o 
  -4  -7   3      876.05      858.17     45.56 o 
  -3  -7   3     2086.22     2138.70    223.74 o 
  -2  -7   3     1064.63     1065.65    141.43 o 
  -1  -7   3     1229.41     1263.67    121.06 o 
   0  -7   3     1011.87      946.83     64.71 o 
   1  -7   3      317.85      291.40     14.37 o 
   2  -7   3        0.33        3.72      2.67 o 
   3  -7   3      693.18      688.06     11.43 o 
   4  -7   3       53.81       55.12      7.53 o 
   5  -7   3      428.33      395.27     17.76 o 
   6  -7   3       89.24       99.06      9.22 o 
   7  -7   3        3.57        5.29      3.12 o 
   8  -7   3       87.41      111.60     10.37 o 
 -11  -6   3        3.51        7.12      3.39 o 
 -10  -6   3       78.13       79.33      8.47 o 
  -9  -6   3      411.35      425.85     18.58 o 
  -8  -6   3      335.10      335.34     15.46 o 
  -7  -6   3      201.56      244.55     12.20 o 
  -6  -6   3      644.05      579.28     17.42 o 
  -5  -6   3      685.09      665.05     17.02 o 
  -4  -6   3     1079.82     1045.16     61.26 o 
  -3  -6   3      274.69      246.28     11.42 o 
  -2  -6   3       67.53       63.72      3.69 o 
  -1  -6   3      386.02      432.78     15.26 o 
   0  -6   3       15.10        5.98      2.98 o 
   1  -6   3        1.29        1.98      1.43 o 
   2  -6   3      418.09      404.71     25.41 o 
   3  -6   3     1186.32     1144.78     27.74 o 
   4  -6   3     2684.30     2695.91     40.88 o 
   5  -6   3      554.39      568.16     19.87 o 
   6  -6   3       39.99       44.14      7.19 o 
   7  -6   3       14.63       17.09      5.22 o 
   8  -6   3        0.37        0.00      3.32 o 
   9  -6   3       34.70       39.66      7.59 o 
 -11  -5   3       40.86       46.44      8.34 o 
 -10  -5   3       16.27       20.27      5.22 o 
  -9  -5   3       35.68       31.80      6.51 o 
  -8  -5   3      115.12      112.28      9.09 o 
  -7  -5   3        3.42       10.71      3.66 o 
  -6  -5   3      117.98       95.05      7.53 o 
  -5  -5   3        0.26       -2.14      1.42 o 
  -4  -5   3     1130.63     1325.33    105.16 o 
  -3  -5   3       97.44      114.34      6.74 o 
  -2  -5   3       84.90       92.82      4.68 o 
  -1  -5   3      479.45      356.08     16.67 o 
   0  -5   3        4.28       14.46      1.11 o 
   1  -5   3     3741.05     3528.83     94.14 o 
   2  -5   3      970.82      930.69     16.60 o 
   3  -5   3      145.57      122.24      5.18 o 
   4  -5   3      170.98      134.77     10.75 o 
   5  -5   3      177.61      157.36     10.03 o 
   6  -5   3        2.07       -2.85      1.90 o 
   7  -5   3       74.28       89.77      8.47 o 
   8  -5   3      326.14      348.22     16.88 o 
   9  -5   3      302.07      304.35     16.54 o 
 -11  -4   3       10.11       21.56      5.15 o 
 -10  -4   3        6.68        9.49      4.20 o 
  -9  -4   3       57.35       66.51      7.59 o 
  -8  -4   3       95.83       76.00      7.86 o 
  -7  -4   3      156.35      153.09      9.97 o 
  -6  -4   3       19.18       23.87      4.61 o 
  -5  -4   3      222.46      165.70      8.68 o 
  -4  -4   3      961.05     1070.49     19.46 o 
  -3  -4   3       26.73       16.44      2.95 o 
  -2  -4   3      227.63      305.05     11.56 o 
  -1  -4   3      699.43      794.65     24.59 o 
   0  -4   3     1588.82     1503.14     47.22 o 
   1  -4   3      143.32      135.99      6.23 o 
   2  -4   3      276.56      355.80      8.94 o 
   3  -4   3       88.93       67.17      2.31 o 
   4  -4   3      256.53      244.71      8.31 o 
   5  -4   3       70.71       54.14      3.97 o 
   6  -4   3        1.38        4.08      1.37 o 
   7  -4   3      290.58      252.74     11.19 o 
   8  -4   3      270.43      235.98     13.02 o 
   9  -4   3      159.77      173.57     11.93 o 
 -11  -3   3      185.22      174.04     13.22 o 
 -10  -3   3        0.05        0.20      2.31 o 
  -9  -3   3       74.90       52.75      7.80 o 
  -8  -3   3      565.82      560.36     19.87 o 
  -7  -3   3      446.02      451.88     16.68 o 
  -6  -3   3        1.21        4.20      2.37 o 
  -5  -3   3     1325.06     1447.45     25.02 o 
  -4  -3   3      505.40      563.82     14.17 o 
  -3  -3   3      350.67      417.02     30.37 o 
  -2  -3   3      112.28       94.15      2.76 o 
  -1  -3   3       27.52       22.45      1.41 o 
   0  -3   3      181.45      208.50      9.45 o 
   1  -3   3     3869.37     3922.65    130.51 o 
   2  -3   3     1621.60     1579.53     32.08 o 
   3  -3   3      249.35      172.55      3.68 o 
   4  -3   3       26.17       18.57      2.21 o 
   5  -3   3     1457.10     1372.26     70.65 o 
   6  -3   3      201.69      185.60      8.24 o 
   7  -3   3       10.07       12.61      2.43 o 
   8  -3   3      144.43      149.62      6.90 o 
   9  -3   3       30.45       42.67      4.67 o 
  10  -3   3       84.14       74.31      7.32 o 
 -11  -2   3       19.23       17.29      4.81 o 
 -10  -2   3       95.38       98.17      9.29 o 
  -9  -2   3      747.55      714.06     23.93 o 
  -8  -2   3     1844.62     1731.53     34.78 o 
  -7  -2   3     1258.13     1272.60     27.66 o 
  -6  -2   3     1058.79     1043.84     23.19 o 
  -5  -2   3       19.56       21.15      4.14 o 
  -4  -2   3     1872.79     1991.75     26.58 o 
  -3  -2   3     1185.70     1269.75     18.98 o 
  -2  -2   3     3624.79     4188.81    287.67 o 
  -1  -2   3     1976.19     1968.99    107.23 o 
   0  -2   3     4226.18     4206.95    291.91 o 
   1  -2   3       14.00        5.57      0.89 o 
   2  -2   3      742.55      750.58     24.24 o 
   3  -2   3        2.79        6.17      2.61 o 
   4  -2   3       54.65       21.66      2.10 o 
   5  -2   3     3128.93     3367.69    135.67 o 
   6  -2   3     1331.04     1306.58     37.73 o 
   7  -2   3      555.98      551.32     29.39 o 
   8  -2   3       17.64       23.18      3.54 o 
   9  -2   3      147.08      157.63      7.34 o 
  10  -2   3       20.45       27.73      5.63 o 
  11  -2   3        8.37       16.20      4.54 o 
 -11  -1   3      195.37      207.74     14.31 o 
 -10  -1   3      215.96      189.97     12.95 o 
  -9  -1   3      279.70      287.47     15.25 o 
  -8  -1   3      996.33      878.28     24.95 o 
  -7  -1   3     1912.86     1768.62     32.68 o 
  -6  -1   3      330.46      353.64     13.56 o 
  -5  -1   3       61.31       45.38      5.83 o 
  -4  -1   3     2489.12     2654.13    124.41 o 
  -3  -1   3      983.58     1162.60     91.80 o 
  -2  -1   3     1023.27     1163.41    104.07 o 
  -1  -1   3    13871.95    15501.69     93.50 o 
   0  -1   3     1229.29     1029.95     74.58 o 
   1  -1   3    11387.88    11917.00    449.16 o 
   2  -1   3     2823.57     3031.34    132.92 o 
   3  -1   3      193.00      205.91     13.32 o 
   4  -1   3      834.83      782.90     10.55 o 
   5  -1   3      913.15      775.74     14.92 o 
   6  -1   3      750.27      723.75     42.21 o 
   7  -1   3     1499.31     1497.92     82.72 o 
   8  -1   3        7.23       11.79      3.12 o 
   9  -1   3      689.67      676.71     21.90 o 
  10  -1   3      124.87      113.09      9.70 o 
  11  -1   3      187.39      191.47     13.09 o 
 -11   0   3      131.72      149.77     11.80 o 
 -10   0   3       57.91       69.70      7.86 o 
  -9   0   3       23.37       34.17      6.37 o 
  -8   0   3        6.02       12.88      4.14 o 
  -7   0   3        2.35        2.51      2.24 o 
  -6   0   3      852.13      849.68     47.80 o 
  -5   0   3     2018.90     2003.73     82.07 o 
  -4   0   3     3769.33     4160.30    158.72 o 
  -3   0   3     6260.02     6631.67    429.14 o 
  -2   0   3      186.57      225.74      8.34 o 
  -1   0   3     5398.47     6656.02     33.70 o 
   0   0   3     1428.68     1385.40    105.09 o 
   1   0   3     5530.92     5950.28    470.94 o 
   2   0   3      988.49      909.19     60.17 o 
   3   0   3      612.26      589.83     33.22 o 
   4   0   3     3118.61     3326.17    122.04 o 
   5   0   3      276.64      385.35     11.46 o 
   6   0   3        0.41        3.50      2.64 o 
   7   0   3      191.43      165.91      7.97 o 
   8   0   3      868.78      780.06     42.92 o 
   9   0   3     1219.87     1097.54     27.73 o 
  10   0   3      311.62      299.47     15.46 o 
  11   0   3      306.34      285.23     15.93 o 
  12   0   3       21.40       29.83      6.31 o 
 -10   1   3       72.69       74.24      8.00 o 
  -9   1   3      109.15      101.97      8.95 o 
  -8   1   3      450.47      461.58     18.17 o 
  -7   1   3       29.93       24.00      4.75 o 
  -6   1   3        5.99       10.39      2.24 o 
  -5   1   3     1018.22     1000.74     49.70 o 
  -4   1   3      595.97      693.19     38.48 o 
  -3   1   3     4085.48     4831.52    228.96 o 
  -2   1   3     5969.89     6671.27    426.22 o 
  -1   1   3       79.39       59.76      2.16 o 
   0   1   3     8296.02     9352.08    887.39 o 
   1   1   3     2216.16     2299.96     17.97 o 
   2   1   3     1293.15     1244.30     46.05 o 
   3   1   3      244.26      238.27      9.31 o 
   4   1   3       46.57       55.86      6.10 o 
   5   1   3       53.41      120.64      7.39 o 
   6   1   3      129.46      101.92      5.29 o 
   7   1   3      160.76      211.43     16.78 o 
   8   1   3      107.23       98.46      5.66 o 
   9   1   3       15.86       11.80      4.41 o 
  10   1   3      350.70      317.71     16.00 o 
  11   1   3       83.40       91.33      8.95 o 
  12   1   3       51.14       63.26      9.42 o 
 -10   2   3       23.00       23.53      5.02 o 
  -9   2   3       41.40       51.87      6.44 o 
  -8   2   3       21.20       16.54      4.41 o 
  -7   2   3      194.41      203.33     11.19 o 
  -6   2   3     1550.66     1641.67     77.66 o 
  -5   2   3      581.47      618.23     37.15 o 
  -4   2   3      709.51      737.84     37.87 o 
  -3   2   3      444.58      491.01     26.88 o 
  -2   2   3       16.35       51.58      7.86 o 
  -1   2   3     2837.38     2987.95    160.62 o 
   0   2   3     2186.34     2186.85    181.19 o 
   1   2   3     9225.91    10014.91    579.38 o 
   2   2   3      993.16     1258.65     70.61 o 
   3   2   3      239.65      217.15     10.69 o 
   4   2   3      296.20      293.21     18.45 o 
   5   2   3      112.49      148.30     10.41 o 
   6   2   3      255.50      225.39     17.83 o 
   7   2   3        6.41        4.00      1.69 o 
   8   2   3      110.20      113.29      8.61 o 
   9   2   3       25.40       37.83      6.37 o 
  10   2   3       17.36       24.20      5.36 o 
  11   2   3        5.11        7.86      3.73 o 
  12   2   3        0.39        5.70      2.58 o 
 -10   3   3        8.19       14.31      3.59 o 
  -9   3   3       43.31       64.41      7.19 o 
  -8   3   3      283.25      250.45     13.42 o 
  -7   3   3      688.58      684.65     28.98 o 
  -6   3   3     2467.18     2497.46    100.99 o 
  -5   3   3     1199.21     1224.53     33.19 o 
  -4   3   3       23.00       25.13      2.69 o 
  -3   3   3        0.39        3.04      1.19 o 
  -2   3   3      445.70      402.76     13.66 o 
  -1   3   3       57.73       40.73      2.50 o 
   0   3   3     5147.72     5648.37    139.51 o 
   1   3   3     4193.72     4581.14    275.39 o 
   2   3   3     2584.50     2552.72    162.62 o 
   3   3   3      143.05      197.28     14.14 o 
   4   3   3     2501.81     2620.66    171.54 o 
   5   3   3      741.69      893.89     57.06 o 
   6   3   3        1.03        1.05      0.52 o 
   7   3   3      757.90      784.00     82.44 o 
   8   3   3      131.06      135.12      9.42 o 
   9   3   3      180.17      195.81     11.80 o 
  10   3   3        0.68        1.22      2.92 o 
  11   3   3       50.98       58.10      8.61 o 
  12   3   3        0.42        7.25      3.39 o 
  -9   4   3       15.52       15.25      4.14 o 
  -8   4   3        7.89        7.53      2.85 o 
  -7   4   3        0.00       -0.59      2.37 o 
  -6   4   3        0.77        6.00      2.58 o 
  -5   4   3      227.51      220.72      7.49 o 
  -4   4   3      513.39      491.96     20.31 o 
  -3   4   3     6129.55     6261.30    182.79 o 
  -2   4   3     5456.68     5862.22    205.16 o 
  -1   4   3     4235.18     4282.82     98.71 o 
   0   4   3     7247.68     7729.06    255.49 o 
   1   4   3       86.60       83.79      6.04 o 
   2   4   3     2887.14     2949.46    160.33 o 
   3   4   3      596.89      621.74     36.66 o 
   4   4   3      144.61      193.84     21.97 o 
   5   4   3     2934.60     3102.28    224.78 o 
   6   4   3      119.71      100.52      9.07 o 
   7   4   3      179.30      151.73      5.81 o 
   8   4   3      269.54      221.07      7.36 o 
   9   4   3      189.38      185.56      7.70 o 
  10   4   3       83.23       91.26      8.75 o 
  11   4   3      105.44      103.39      9.63 o 
  12   4   3       35.98       45.22      8.20 o 
  -7   5   3      258.62      250.11     13.56 o 
  -6   5   3      133.53      124.91     23.49 o 
  -5   5   3      319.75      333.97      9.18 o 
  -4   5   3      424.59      402.41      9.35 o 
  -3   5   3     1722.51     1863.47     23.59 o 
  -2   5   3     5743.72     5732.94    114.17 o 
  -1   5   3      475.76      444.05      6.93 o 
   0   5   3     2078.16     2175.58     45.17 o 
   1   5   3     1241.60     1276.14     54.98 o 
   2   5   3     5043.41     5204.74    260.41 o 
   3   5   3     1233.74     1464.91     80.45 o 
   4   5   3     3967.51     4003.46    251.54 o 
   5   5   3     4831.94     5423.28    316.40 o 
   6   5   3     3525.96     3763.62    275.07 o 
   7   5   3      613.07      555.39     11.43 o 
   8   5   3       54.56       45.74      3.69 o 
   9   5   3        6.94       17.19      2.91 o 
  10   5   3        1.74        3.80      3.12 o 
  11   5   3       40.34       53.15      8.41 o 
  12   5   3       16.68       17.76      4.95 o 
  -8   6   3        0.90        1.36      2.92 o 
  -7   6   3       74.37       77.29      8.20 o 
  -6   6   3      165.15      158.92     11.19 o 
  -5   6   3        6.70        5.56      2.71 o 
  -4   6   3       10.14       15.59      4.34 o 
  -3   6   3        4.41        6.58      2.98 o 
  -2   6   3       12.73       13.15      2.58 o 
  -1   6   3        0.95        0.63      1.24 o 
   0   6   3       35.26       39.76      1.86 o 
   1   6   3     3347.29     3209.61    112.40 o 
   2   6   3     1879.29     1795.95     69.66 o 
   3   6   3     4810.18     4630.96    230.23 o 
   4   6   3      304.90      366.01     21.20 o 
   5   6   3      650.98      640.12     33.58 o 
   6   6   3      262.76      290.18     20.84 o 
   7   6   3       38.16       32.05      3.72 o 
   8   6   3      324.89      352.96     10.05 o 
   9   6   3      690.13      637.36     14.58 o 
  10   6   3      679.61      656.64     22.98 o 
  11   6   3      185.25      199.81     13.56 o 
  12   6   3       15.01       14.92      4.34 o 
  -7   7   3        5.36       13.70      4.34 o 
  -6   7   3       71.12       60.00      8.47 o 
  -5   7   3        1.57        2.37      3.05 o 
  -4   7   3        0.33       -0.07      2.37 o 
  -3   7   3        1.21        3.12      2.92 o 
  -2   7   3       53.87       65.67      4.35 o 
  -1   7   3       95.38      111.82      4.37 o 
   0   7   3      280.97      283.74     26.61 o 
   1   7   3     1795.35     1806.52    137.77 o 
   2   7   3     2086.82     2149.79    115.94 o 
   3   7   3      634.76      618.23     39.11 o 
   4   7   3       45.08       32.09      3.06 o 
   5   7   3      148.28      136.34      6.22 o 
   6   7   3      123.32      126.16      5.55 o 
   7   7   3        9.78       11.96      2.56 o 
   8   7   3      427.60      433.62     11.38 o 
   9   7   3      158.28      153.09      7.07 o 
  10   7   3      356.15      335.28     11.06 o 
  11   7   3       46.48       58.24      8.54 o 
  12   7   3       64.92       77.02      8.88 o 
  -7   8   3       10.56       17.29      5.22 o 
  -6   8   3        2.96        5.42      3.53 o 
  -5   8   3       72.19       83.12      8.88 o 
  -4   8   3       58.92       59.32      7.32 o 
  -3   8   3       55.91       63.26      7.46 o 
  -2   8   3       93.97       94.37      5.50 o 
  -1   8   3      880.17      863.00     24.01 o 
   0   8   3       56.27       55.47      4.39 o 
   1   8   3      705.40      725.87     61.77 o 
   2   8   3     1278.61     1209.80    138.14 o 
   3   8   3      998.23      952.46    132.04 o 
   4   8   3      137.26      108.01     15.70 o 
   5   8   3      215.20      217.99     18.17 o 
   6   8   3       36.36       38.87      3.19 o 
   7   8   3       19.96       19.82      3.17 o 
   8   8   3        1.43        6.19      1.97 o 
   9   8   3        7.37       11.06      3.42 o 
  10   8   3       56.56       57.58      4.82 o 
  11   8   3       10.08       13.09      3.66 o 
  -6   9   3      153.13      161.43     13.02 o 
  -5   9   3      194.95      202.65     13.97 o 
  -4   9   3       20.85       20.81      5.83 o 
  -3   9   3      203.04      190.11     12.88 o 
  -2   9   3      410.89      433.61     24.14 o 
  -1   9   3        6.18        3.80      1.66 o 
   0   9   3       21.79       27.48      3.94 o 
   1   9   3      416.17      409.37     13.76 o 
   2   9   3       19.87       17.71      3.09 o 
   3   9   3      156.95      151.31      6.72 o 
   4   9   3       79.54       89.51      5.49 o 
   5   9   3      133.30      170.20     22.07 o 
   6   9   3      492.27      426.73     17.02 o 
   7   9   3      980.89      919.70     25.49 o 
   8   9   3      440.97      443.41     18.10 o 
   9   9   3        5.06       -0.54      1.63 o 
  10   9   3       19.55       22.34      3.52 o 
  11   9   3       19.71       30.21      4.61 o 
  -4  10   3        2.94        8.27      3.46 o 
  -3  10   3       72.08       75.80      9.02 o 
  -2  10   3      100.50      116.45      6.80 o 
  -1  10   3       15.61       15.29      2.57 o 
   0  10   3      139.24      139.80     11.19 o 
   1  10   3      484.43      461.65     22.88 o 
   2  10   3     1007.70      951.67     66.65 o 
   3  10   3     1174.31     1163.04     74.75 o 
   4  10   3      587.98      595.58     59.32 o 
   5  10   3      117.02       98.04      8.68 o 
   6  10   3      129.66      151.33     10.78 o 
   7  10   3      233.00      206.65     12.75 o 
   8  10   3      119.16      113.90      9.56 o 
   9  10   3        0.78        9.90      3.25 o 
  10  10   3        7.05       10.58      3.93 o 
  -3  11   3      414.15      415.34     20.68 o 
  -2  11   3      466.98      498.77     29.09 o 
  -1  11   3      186.86      186.30     14.95 o 
   0  11   3      153.74      140.91     10.48 o 
   1  11   3       28.05       25.78      4.75 o 
   2  11   3       29.79       31.02      6.31 o 
   3  11   3       97.36       85.93      5.63 o 
   4  11   3       13.91       18.35      3.59 o 
   5  11   3       70.72       65.09      7.73 o 
   6  11   3       70.86       73.22      8.00 o 
   7  11   3        0.21        2.31      2.58 o 
   8  11   3        5.78       16.20      4.47 o 
   9  11   3      180.42      179.60     12.61 o 
  -1  12   3       56.03       65.77      5.39 o 
   0  12   3        6.40       13.03      2.90 o 
   1  12   3      220.93      226.32     23.39 o 
   2  12   3      225.18      204.98     30.10 o 
   3  12   3       67.09       78.81      5.70 o 
   4  12   3       37.95       41.27      5.29 o 
   5  12   3       28.84       25.29      5.70 o 
   6  12   3      115.81      109.36     10.24 o 
   7  12   3       64.85       62.99      7.59 o 
   8  12   3       32.94       32.41      5.83 o 
   1  13   3       20.79       23.40      3.83 o 
   2  13   3       32.36       42.58      5.30 o 
   3  13   3        1.87        5.60      4.14 o 
   4  13   3        0.27        3.59      3.05 o 
   5  13   3        3.54       11.86      3.66 o 
   6  13   3        9.47       12.88      4.41 o 
  -5 -12   4      200.53      194.11     14.03 o 
  -4 -12   4      327.94      345.51     18.58 o 
  -3 -12   4       57.71       53.49      8.54 o 
  -2 -12   4       27.21       25.09      6.03 o 
  -1 -12   4        3.16       10.28      3.63 o 
   0 -12   4       15.58       21.66      3.67 o 
   1 -12   4       27.28       39.86      9.15 o 
  -7 -11   4      147.99      143.87     11.93 o 
  -6 -11   4        1.01        3.19      2.44 o 
  -5 -11   4        0.23        8.95      3.53 o 
  -4 -11   4       30.66       29.90      6.44 o 
  -3 -11   4       80.89       89.29      9.22 o 
  -2 -11   4       75.76       78.31      8.20 o 
  -1 -11   4       85.98      100.21      7.49 o 
   0 -11   4      113.85      100.34      6.40 o 
   1 -11   4       83.08       93.10      5.08 o 
   2 -11   4       43.52       60.36      5.09 o 
   3 -11   4       34.24       36.07      4.96 o 
  -8 -10   4       90.42       96.82      9.42 o 
  -7 -10   4       14.35        7.12      3.53 o 
  -6 -10   4       35.40       33.43      6.92 o 
  -5 -10   4      102.51       92.75      8.88 o 
  -4 -10   4       67.87       61.16      7.32 o 
  -3 -10   4       29.79       28.14      6.03 o 
  -2 -10   4      279.19      309.66     19.87 o 
  -1 -10   4      283.98      255.04     32.68 o 
   0 -10   4      167.30      179.26      8.17 o 
   1 -10   4        3.39        6.80      2.22 o 
   2 -10   4       23.69       31.31      4.53 o 
   3 -10   4       98.49       82.88      7.66 o 
   4 -10   4       18.82       30.58      6.58 o 
   5 -10   4       57.16       67.66      9.90 o 
  -9  -9   4       68.93       71.33      8.07 o 
  -8  -9   4      170.19      185.09     12.95 o 
  -7  -9   4      235.61      239.20     14.71 o 
  -6  -9   4        3.16        0.88      2.58 o 
  -5  -9   4      141.30      133.50     10.31 o 
  -4  -9   4      604.24      524.84     20.00 o 
  -3  -9   4      196.09      221.91     12.75 o 
  -2  -9   4        1.11        2.76      1.42 o 
  -1  -9   4        9.35       11.66      2.39 o 
   0  -9   4      130.60      116.33      6.21 o 
   1  -9   4      139.43      135.66      6.85 o 
   2  -9   4        2.22        3.46      1.73 o 
   3  -9   4       79.77       88.23      8.10 o 
   4  -9   4       42.08       49.15      8.00 o 
   5  -9   4        1.14        1.83      3.12 o 
   6  -9   4       17.90       18.44      5.08 o 
 -10  -8   4       35.58       45.08      7.39 o 
  -9  -8   4       16.54       18.32      3.57 o 
  -8  -8   4        5.42        9.06      3.66 o 
  -7  -8   4       36.95       42.94      9.46 o 
  -6  -8   4      179.56      148.01     10.78 o 
  -5  -8   4      686.86      591.75     20.75 o 
  -4  -8   4      888.91      838.14     23.87 o 
  -3  -8   4      907.53      921.52    103.39 o 
  -2  -8   4      630.76      667.55     17.49 o 
  -1  -8   4      352.21      356.37     31.22 o 
   0  -8   4       59.36       52.54      6.78 o 
   1  -8   4       78.68       77.89      7.56 o 
   2  -8   4       31.19       39.46      3.59 o 
   3  -8   4      198.60      202.15     16.41 o 
   4  -8   4       57.75       63.73      7.25 o 
   5  -8   4       11.15        9.63      4.61 o 
   6  -8   4        0.28        0.00      2.64 o 
   7  -8   4        2.67        4.20      3.25 o 
 -10  -7   4       11.46       14.31      4.61 o 
  -9  -7   4      283.81      310.59     16.07 o 
  -8  -7   4      513.81      463.34     18.64 o 
  -7  -7   4      404.90      439.54     16.81 o 
  -6  -7   4      794.82      692.48     14.58 o 
  -5  -7   4      412.34      400.52     14.10 o 
  -4  -7   4     1646.52     1603.98     68.00 o 
  -3  -7   4     1208.76     1200.62    143.63 o 
  -2  -7   4       31.93       42.58      3.44 o 
  -1  -7   4      385.44      402.51     33.05 o 
   0  -7   4     1089.59     1034.11     79.22 o 
   1  -7   4     1261.21     1176.67     17.21 o 
   2  -7   4      864.57      824.99     12.26 o 
   3  -7   4       56.60       53.83      3.34 o 
   4  -7   4       41.39       59.46      7.93 o 
   5  -7   4       17.21       24.48      6.03 o 
   6  -7   4       75.84       94.24      9.42 o 
   7  -7   4        1.01        3.46      3.05 o 
   8  -7   4       29.14       28.41      6.92 o 
 -10  -6   4       13.04       12.27      4.07 o 
  -9  -6   4        1.73        1.08      2.78 o 
  -8  -6   4       32.91       60.61      8.07 o 
  -7  -6   4      294.67      259.27     12.95 o 
  -6  -6   4       72.20       63.12      6.31 o 
  -5  -6   4        8.22       10.44      3.53 o 
  -4  -6   4      982.21     1021.77     67.97 o 
  -3  -6   4      280.80      221.90      8.10 o 
  -2  -6   4       80.67       87.92      3.40 o 
  -1  -6   4     1259.80     1104.72     50.03 o 
   0  -6   4     2281.85     2273.13    169.53 o 
   1  -6   4     2546.31     2477.53     85.29 o 
   2  -6   4      929.61      895.77     11.83 o 
   3  -6   4       36.06       38.69      3.16 o 
   4  -6   4      167.05      152.62     10.24 o 
   5  -6   4       62.70       59.19      7.86 o 
   6  -6   4      178.10      156.14     11.05 o 
   7  -6   4      159.45      166.99     12.07 o 
   8  -6   4       83.67       77.97      8.75 o 
   9  -6   4      122.17      159.74     12.54 o 
 -11  -5   4       13.50       14.31      4.54 o 
 -10  -5   4      146.19      142.92     11.39 o 
  -9  -5   4      157.07      170.45     12.14 o 
  -8  -5   4       49.11       52.95      7.53 o 
  -7  -5   4        1.09        5.76      3.05 o 
  -6  -5   4      282.59      257.03     12.07 o 
  -5  -5   4      181.61      153.02      8.61 o 
  -4  -5   4     1673.76     1573.56     24.68 o 
  -3  -5   4     1188.47     1241.61     56.31 o 
  -2  -5   4     1464.77     1500.80     57.17 o 
  -1  -5   4       21.71       22.23      1.69 o 
   0  -5   4      655.36      651.66     33.77 o 
   1  -5   4       54.21       59.11      3.74 o 
   2  -5   4        0.53        3.80      1.40 o 
   3  -5   4        4.18        3.12      0.74 o 
   4  -5   4     2380.33     2361.63    102.65 o 
   5  -5   4     1203.15     1194.70     27.26 o 
   6  -5   4       56.52       61.49      6.85 o 
   7  -5   4       37.73       55.66      6.92 o 
   8  -5   4       63.50       64.00      7.80 o 
   9  -5   4       85.80       92.07      9.22 o 
 -11  -4   4        2.51        5.70      3.19 o 
 -10  -4   4       40.36       54.51      8.61 o 
  -9  -4   4      143.34      128.14     10.37 o 
  -8  -4   4      649.83      651.96     21.90 o 
  -7  -4   4        0.67        1.63      2.71 o 
  -6  -4   4      592.57      615.62     18.44 o 
  -5  -4   4        4.99        1.36      2.03 o 
  -4  -4   4       22.10       21.97      3.73 o 
  -3  -4   4      740.21      683.40     45.97 o 
  -2  -4   4     2905.78     3171.79    156.79 o 
  -1  -4   4     1182.22     1257.72     50.17 o 
   0  -4   4        2.24        3.73      0.68 o 
   1  -4   4       88.27       81.83      2.54 o 
   2  -4   4      357.11      370.27      7.15 o 
   3  -4   4      278.93      222.04      5.75 o 
   4  -4   4        5.04        4.70      1.40 o 
   5  -4   4      761.10      714.36     12.56 o 
   6  -4   4      252.29      250.93      8.01 o 
   7  -4   4       88.79       74.77      8.27 o 
   8  -4   4        7.73        4.42      1.86 o 
   9  -4   4       75.29       87.60      8.95 o 
 -11  -3   4       21.27       23.32      5.49 o 
 -10  -3   4       19.41       25.49      6.31 o 
  -9  -3   4      139.67      146.24     11.12 o 
  -8  -3   4      400.11      351.00     16.27 o 
  -7  -3   4       81.38      109.70      8.81 o 
  -6  -3   4      528.97      527.55     17.09 o 
  -5  -3   4      216.65      207.13     10.03 o 
  -4  -3   4      378.47      408.97     12.75 o 
  -3  -3   4     2446.37     2580.10    150.68 o 
  -2  -3   4     2045.89     2393.20    147.70 o 
  -1  -3   4       20.50       40.48      2.71 o 
   0  -3   4       48.92       94.21      5.73 o 
   1  -3   4       58.34       57.61      2.00 o 
   2  -3   4     1819.93     1768.55     52.78 o 
   3  -3   4      535.31      554.85     13.92 o 
   4  -3   4      584.90      457.29     22.65 o 
   5  -3   4      240.63      235.59      7.70 o 
   6  -3   4      141.38      164.52      6.33 o 
   7  -3   4       11.13       14.32      2.41 o 
   8  -3   4      430.49      431.92     25.02 o 
   9  -3   4       54.38       53.34      4.79 o 
  10  -3   4       56.91       56.00      6.31 o 
  11  -3   4        1.32        1.63      2.10 o 
 -11  -2   4      306.22      361.37     19.32 o 
 -10  -2   4      162.92      161.30     12.14 o 
  -9  -2   4       35.72       30.98      6.58 o 
  -8  -2   4      193.28      202.99     12.61 o 
  -7  -2   4       99.48       84.00      7.66 o 
  -6  -2   4       13.89       21.02      4.54 o 
  -5  -2   4       88.25       67.26      6.03 o 
  -4  -2   4     2155.50     2298.13     29.76 o 
  -3  -2   4     4441.62     5437.29    485.21 o 
  -2  -2   4      348.73      309.99     28.27 o 
  -1  -2   4      201.91      136.84      3.46 o 
   0  -2   4      546.30      523.49     24.34 o 
   1  -2   4     6235.10     6278.10    412.39 o 
   2  -2   4     8160.81     8524.13    297.10 o 
   3  -2   4      794.51      748.36     20.27 o 
   4  -2   4     1464.30     1461.08     82.75 o 
   5  -2   4      452.16      398.26     11.19 o 
   6  -2   4       26.44       21.67      2.87 o 
   7  -2   4      166.44      145.79      6.20 o 
   8  -2   4      667.68      670.19     33.73 o 
   9  -2   4      836.83      813.62     47.19 o 
  10  -2   4      425.48      396.83     17.76 o 
  11  -2   4       11.39       17.09      4.27 o 
 -11  -1   4      129.78      167.33     12.88 o 
 -10  -1   4        8.91       19.46      5.02 o 
  -9  -1   4      223.02      264.28     14.92 o 
  -8  -1   4      373.65      339.54     15.87 o 
  -7  -1   4     1327.65     1249.61     28.14 o 
  -6  -1   4      243.48      220.96     10.98 o 
  -5  -1   4      829.75      847.89     44.27 o 
  -4  -1   4     4626.25     5554.92    311.20 o 
  -3  -1   4     2830.88     3362.65     21.97 o 
  -2  -1   4      511.32      506.56     44.88 o 
  -1  -1   4     1850.33     2383.47    111.80 o 
   0  -1   4     1784.81     1747.71    118.14 o 
   1  -1   4       47.91       83.20      6.54 o 
   2  -1   4      883.64      897.83     28.08 o 
   3  -1   4     2575.38     2356.78     23.80 o 
   4  -1   4      834.95      860.88     34.37 o 
   5  -1   4     1563.87     1591.41     64.24 o 
   6  -1   4      532.15      496.08     16.58 o 
   7  -1   4     1223.95     1185.47     77.43 o 
   8  -1   4      609.27      559.14     25.90 o 
   9  -1   4      541.37      551.33     16.31 o 
  10  -1   4      705.83      695.76     23.73 o 
  11  -1   4       94.50       88.55      8.88 o 
 -10   0   4       31.80       37.49      7.19 o 
  -9   0   4      144.06      130.11     10.37 o 
  -8   0   4      756.39      759.42     23.66 o 
  -7   0   4     2678.54     2663.64     41.15 o 
  -6   0   4      155.36      117.84      8.00 o 
  -5   0   4     1001.79      991.14     64.44 o 
  -4   0   4       83.25      100.76      5.25 o 
  -3   0   4       30.94       29.03      3.76 o 
  -2   0   4      615.37      700.08     66.65 o 
  -1   0   4      411.77      439.83     43.90 o 
   0   0   4      851.27     1014.38     87.56 o 
   1   0   4      685.05      750.67     38.14 o 
   2   0   4     1229.36     1199.34     72.17 o 
   3   0   4      686.97      551.52     30.98 o 
   4   0   4     1738.29     1896.49    100.99 o 
   5   0   4     1496.72     1322.80     87.97 o 
   6   0   4     1808.92     1758.27     93.53 o 
   7   0   4      118.09      105.75      7.15 o 
   8   0   4     1211.62     1256.40     74.31 o 
   9   0   4        1.42        1.90      2.92 o 
  10   0   4        0.41        7.25      2.92 o 
  11   0   4       15.96       13.56      4.00 o 
  12   0   4      120.21      120.14     10.58 o 
 -10   1   4       15.98       18.17      4.68 o 
  -9   1   4      153.65      153.63     11.12 o 
  -8   1   4       40.80       34.44      6.51 o 
  -7   1   4      463.70      480.02     17.56 o 
  -6   1   4      839.80      819.55     94.89 o 
  -5   1   4      695.46      749.71     38.82 o 
  -4   1   4      671.81      757.57     54.41 o 
  -3   1   4      125.02      129.86      4.24 o 
  -2   1   4     2362.01     2413.03    177.09 o 
  -1   1   4     3059.15     3398.04    257.67 o 
   0   1   4     1782.09     2016.93    206.75 o 
   1   1   4     8758.54     9341.15    782.20 o 
   2   1   4      497.58      497.45     35.93 o 
   3   1   4     1482.73     1522.33     61.79 o 
   4   1   4     1279.20     1528.05     52.06 o 
   5   1   4      965.64      997.30     26.09 o 
   6   1   4       39.60       36.13      2.72 o 
   7   1   4      769.18      770.18     58.78 o 
   8   1   4       68.80       74.62      4.92 o 
   9   1   4      558.53      508.09     18.85 o 
  10   1   4      150.93      142.18     10.78 o 
  11   1   4       63.80       75.73      8.14 o 
  12   1   4       18.01       16.75      4.81 o 
 -10   2   4      103.32      105.70      9.70 o 
  -9   2   4       51.89       57.97      6.85 o 
  -8   2   4       23.10       24.95      5.49 o 
  -7   2   4      197.55      187.67     10.98 o 
  -6   2   4       90.42      105.96      8.41 o 
  -5   2   4      262.60      276.09      7.50 o 
  -4   2   4      992.49      985.16     43.80 o 
  -3   2   4     1143.82     1179.12     73.70 o 
  -2   2   4      467.17      496.55     19.66 o 
  -1   2   4     2624.63     2567.64    149.26 o 
   0   2   4    21508.53    22080.92   1840.86 o 
   1   2   4      475.12      496.86     51.02 o 
   2   2   4    11025.61    11696.76    703.36 o 
   3   2   4      534.25      660.83     42.07 o 
   4   2   4       54.58       74.96      3.80 o 
   5   2   4      945.39     1139.66     47.91 o 
   6   2   4        0.20        1.53      0.81 o 
   7   2   4      271.03      259.75     13.09 o 
   8   2   4      273.32      288.58     37.90 o 
   9   2   4        2.35        5.29      2.98 o 
  10   2   4      280.12      262.38     14.37 o 
  11   2   4      277.85      269.37     15.59 o 
  12   2   4       65.69       75.73      8.14 o 
  -9   3   4       66.95       71.19      7.59 o 
  -8   3   4      119.33       91.46      8.41 o 
  -7   3   4       52.30       49.22      6.85 o 
  -6   3   4      350.63      350.31     12.03 o 
  -5   3   4      261.97      242.28      7.45 o 
  -4   3   4     1443.36     1427.13     53.09 o 
  -3   3   4     4108.60     4116.03    133.80 o 
  -2   3   4     1836.11     2032.05     79.77 o 
  -1   3   4      280.25      287.54      9.29 o 
   0   3   4     1574.80     1621.88     96.34 o 
   1   3   4      123.28      128.10      9.31 o 
   2   3   4        1.63       13.74      4.82 o 
   3   3   4     3232.64     3207.74    201.00 o 
   4   3   4     1070.53     1091.19     66.31 o 
   5   3   4       10.38        9.04      1.40 o 
   6   3   4      295.87      354.29     22.19 o 
   7   3   4      330.53      367.91     20.06 o 
   8   3   4       20.14       21.01      2.63 o 
   9   3   4      540.30      499.75     18.51 o 
  10   3   4      252.24      237.37     13.76 o 
  11   3   4      308.91      303.06     16.48 o 
  12   3   4       66.64       61.90      7.59 o 
  -9   4   4        1.34        8.07      2.98 o 
  -8   4   4      351.55      351.07     16.07 o 
  -7   4   4      528.98      525.78     14.34 o 
  -6   4   4      555.90      553.46     18.48 o 
  -5   4   4     1107.35     1023.75     29.66 o 
  -4   4   4      929.46      896.10     23.09 o 
  -3   4   4     1073.65     1179.86     54.95 o 
  -2   4   4     3788.12     3963.27    140.04 o 
  -1   4   4      936.46     1088.85     24.04 o 
   0   4   4     2715.62     2810.17    109.77 o 
   1   4   4     7300.30     7916.00    424.62 o 
   2   4   4     2364.66     2193.58    140.43 o 
   3   4   4      209.01      226.29     17.16 o 
   4   4   4      603.93      611.55     44.28 o 
   5   4   4     1323.74     1408.01     99.71 o 
   6   4   4     1853.56     1967.48    133.63 o 
   7   4   4      478.64      449.56     34.02 o 
   8   4   4      683.26      661.59     12.43 o 
   9   4   4       72.57       75.94      7.80 o 
  10   4   4       42.50       33.02      6.64 o 
  11   4   4      211.45      213.57     13.83 o 
  12   4   4       44.19       42.85      7.93 o 
  -7   5   4       49.57       59.12      6.98 o 
  -6   5   4      449.81      461.81     25.05 o 
  -5   5   4       33.40       26.14      3.27 o 
  -4   5   4       18.18       15.13      2.39 o 
  -3   5   4      314.37      301.82      7.75 o 
  -2   5   4     1345.33     1294.05     20.14 o 
  -1   5   4       32.31       38.38      1.99 o 
   0   5   4     1922.35     1864.54     78.99 o 
   1   5   4     1582.92     1287.53     58.64 o 
   2   5   4     2844.18     2811.32    143.76 o 
   3   5   4     3195.71     3108.58    180.33 o 
   4   5   4       73.38       94.45      9.00 o 
   5   5   4      257.20      260.64     20.43 o 
   6   5   4      153.38      169.19     13.46 o 
   7   5   4        0.99        0.01      2.58 o 
   8   5   4        7.99       16.13      2.64 o 
   9   5   4       89.41       70.53      4.41 o 
  10   5   4      293.20      278.05     14.98 o 
  11   5   4      192.09      211.60     14.03 o 
  12   5   4       17.49       19.26      5.36 o 
  -7   6   4       96.30      107.87      9.42 o 
  -6   6   4       70.14       72.61      7.66 o 
  -5   6   4       17.90       16.88      4.68 o 
  -4   6   4      108.27       96.07      8.00 o 
  -3   6   4       37.95       36.14      5.70 o 
  -2   6   4      960.28      826.34     20.95 o 
  -1   6   4      850.64      815.98      9.01 o 
   0   6   4      125.72      103.39      3.04 o 
   1   6   4     1048.80     1149.42     46.11 o 
   2   6   4     1534.92     1436.24     71.24 o 
   3   6   4      105.39      104.58      9.34 o 
   4   6   4      390.18      435.98     32.42 o 
   5   6   4     2708.71     2787.53    198.37 o 
   6   6   4     2060.78     2173.68    178.03 o 
   7   6   4      407.88      417.60     23.93 o 
   8   6   4        8.55        5.80      3.83 o 
   9   6   4      270.86      262.55      8.98 o 
  10   6   4      117.67      113.29      9.90 o 
  11   6   4       59.45       72.95      8.54 o 
  12   6   4        0.90        5.76      3.59 o 
  -7   7   4        4.67        9.22      3.93 o 
  -6   7   4        3.43        4.14      3.39 o 
  -5   7   4      125.27      120.75      9.90 o 
  -4   7   4       63.86       77.29      8.00 o 
  -3   7   4      735.82      633.32     20.48 o 
  -2   7   4      652.82      633.04     24.78 o 
  -1   7   4       96.69       86.46      4.63 o 
   0   7   4      345.04      314.44     16.24 o 
   1   7   4        5.64        7.01      2.00 o 
   2   7   4      208.25      204.72     23.42 o 
   3   7   4        1.94        5.15      1.16 o 
   4   7   4      156.96      160.28     12.34 o 
   5   7   4      430.58      371.13     26.66 o 
   6   7   4      355.53      345.25     26.55 o 
   7   7   4      640.14      609.07     49.05 o 
   8   7   4       85.18       69.47      4.62 o 
   9   7   4       30.01       31.59      3.95 o 
  10   7   4       17.50       14.06      4.34 o 
  11   7   4        6.19       11.59      4.20 o 
  12   7   4       18.57       37.83      7.32 o 
  -6   8   4       29.95       34.17      7.25 o 
  -5   8   4       43.25       53.70      8.61 o 
  -4   8   4       27.63       23.53      5.70 o 
  -3   8   4       32.38       34.71      6.71 o 
  -2   8   4      461.90      439.76     27.87 o 
  -1   8   4      423.22      415.64     10.78 o 
   0   8   4     1719.44     1700.23     74.44 o 
   1   8   4       10.16       16.49      3.06 o 
   2   8   4      943.26      905.43     78.27 o 
   3   8   4      160.95      171.28     22.07 o 
   4   8   4      583.77      558.77     46.00 o 
   5   8   4      372.86      408.78     47.43 o 
   6   8   4      295.13      263.53      8.04 o 
   7   8   4      735.11      676.64     13.70 o 
   8   8   4       60.34       63.50      4.48 o 
   9   8   4        9.22        9.21      2.31 o 
  10   8   4       78.86       87.80      5.72 o 
  11   8   4        0.37        4.61      2.64 o 
  -5   9   4       41.90       44.75      8.14 o 
  -4   9   4       12.23       14.92      5.22 o 
  -3   9   4        0.49       -0.88      2.37 o 
  -2   9   4       10.73       24.97      3.86 o 
  -1   9   4       53.49       47.79      4.35 o 
   0   9   4       36.86       41.18      4.62 o 
   1   9   4       33.32       29.47      4.05 o 
   2   9   4      709.18      638.68     55.15 o 
   3   9   4     2621.22     2598.77    187.43 o 
   4   9   4      640.73      651.21     59.90 o 
   5   9   4      258.67      279.59     29.05 o 
   6   9   4       78.71       77.56      7.39 o 
   7   9   4       68.86       58.17      6.85 o 
   8   9   4        0.46        2.17      2.58 o 
   9   9   4       19.84       25.97      5.63 o 
  10   9   4      117.99      122.00      6.73 o 
  11   9   4      227.31      246.93     14.71 o 
  -4  10   4      155.55      165.02     13.02 o 
  -3  10   4      122.07      104.75     10.31 o 
  -2  10   4      575.73      559.45     47.56 o 
  -1  10   4      596.17      589.71     22.65 o 
   0  10   4       28.54       26.07      4.05 o 
   1  10   4       10.88       16.32      3.45 o 
   2  10   4      112.89      112.19     11.46 o 
   3  10   4      185.75      171.18     14.81 o 
   4  10   4       74.98       83.72      5.33 o 
   5  10   4       22.43       24.87      3.53 o 
   6  10   4      478.99      476.83     18.98 o 
   7  10   4      307.02      280.89     14.92 o 
   8  10   4      516.33      482.73     19.80 o 
   9  10   4      182.64      197.09     12.48 o 
  10  10   4      424.17      394.59     18.44 o 
  -3  11   4        2.59        1.22      2.85 o 
  -2  11   4        0.37        5.22      2.78 o 
  -1  11   4        8.12       13.36      2.85 o 
   0  11   4       10.99       13.62      3.29 o 
   1  11   4      212.70      203.86      9.32 o 
   2  11   4      245.78      216.18     18.58 o 
   3  11   4      118.61      121.72     17.97 o 
   4  11   4      163.30      160.10      7.97 o 
   5  11   4      383.35      339.61     17.02 o 
   6  11   4      467.92      432.36     19.12 o 
   7  11   4      405.31      361.98     17.70 o 
   8  11   4      600.17      586.26     22.92 o 
   9  11   4        6.35       14.31      3.93 o 
  10  11   4        0.37        8.88      3.19 o 
  -1  12   4       89.64      120.82     10.64 o 
   0  12   4       41.21       45.12      4.32 o 
   1  12   4       54.79       51.12      5.80 o 
   2  12   4      115.14      120.71     18.24 o 
   3  12   4        0.78        7.70      2.14 o 
   4  12   4        8.93       11.35      4.78 o 
   5  12   4        1.83        8.88      3.25 o 
   6  12   4        5.13        7.93      3.39 o 
   7  12   4       90.23      102.45      9.83 o 
   8  12   4      130.86      132.68     11.05 o 
   1  13   4        1.13        3.86      2.20 o 
   2  13   4        0.86        3.94      2.68 o 
   3  13   4        7.40       15.93      2.95 o 
   4  13   4       44.83       47.64      4.85 o 
   5  13   4        3.63        7.59      3.32 o 
   6  13   4        0.64        5.63      2.64 o 
   7  13   4        0.02        8.81      3.32 o 
  -4 -12   5        0.14        8.41      3.53 o 
  -3 -12   5       18.88       27.46      6.51 o 
  -2 -12   5       36.20       45.97      8.20 o 
  -1 -12   5       54.48       68.53      6.17 o 
   0 -12   5       40.58       43.94      5.32 o 
  -7 -11   5       35.36       61.22      9.36 o 
  -6 -11   5      152.26      149.50     12.20 o 
  -5 -11   5      226.73      235.74     15.19 o 
  -4 -11   5      232.97      222.52     14.31 o 
  -3 -11   5      131.29      115.33     10.24 o 
  -2 -11   5       16.61       17.97      5.29 o 
  -1 -11   5        6.29        2.92      1.50 o 
   0 -11   5       68.24       81.74      5.79 o 
   1 -11   5       60.32       65.03      5.32 o 
   2 -11   5        1.96        3.24      3.59 o 
   3 -11   5        1.85        3.55      3.73 o 
  -8 -10   5      107.34      133.09     11.46 o 
  -7 -10   5      115.08      114.51     10.37 o 
  -6 -10   5       65.52       62.17      7.73 o 
  -5 -10   5      140.90      127.94     10.78 o 
  -4 -10   5      142.67      125.50     10.37 o 
  -3 -10   5      105.52      113.09      9.76 o 
  -2 -10   5      107.69      103.33      9.09 o 
  -1 -10   5       55.46       51.78      5.70 o 
   0 -10   5       45.26       52.63      4.77 o 
   1 -10   5        4.65        5.96      2.03 o 
   2 -10   5        1.42        8.38      2.26 o 
   3 -10   5        0.08        4.70      1.83 o 
   4 -10   5       17.20       14.51      4.14 o 
  -9  -9   5       85.18      101.02      9.97 o 
  -8  -9   5      147.97      141.36     11.46 o 
  -7  -9   5      164.59      165.63     12.48 o 
  -6  -9   5       24.41       32.88      6.51 o 
  -5  -9   5       99.99       89.77      8.54 o 
  -4  -9   5      590.16      563.14     21.02 o 
  -3  -9   5       84.55       61.70      7.25 o 
  -2  -9   5       20.00       25.48      4.44 o 
  -1  -9   5        3.77        0.69      1.80 o 
   0  -9   5      250.53      275.65     11.09 o 
   1  -9   5       14.46       18.95      3.11 o 
   2  -9   5       12.60       16.90      2.49 o 
   3  -9   5        6.64        8.99      2.54 o 
   4  -9   5        8.54       13.29      4.47 o 
   5  -9   5        0.50        2.98      2.92 o 
   6  -9   5       19.08       35.26      7.46 o 
  -9  -8   5      139.70      155.34      8.44 o 
  -8  -8   5      491.24      483.02     33.70 o 
  -7  -8   5     1081.65     1115.34     67.77 o 
  -6  -8   5      446.08      414.93     18.24 o 
  -5  -8   5       56.05       45.43      7.19 o 
  -4  -8   5       55.07       67.19      7.25 o 
  -3  -8   5        0.24        2.98      2.24 o 
  -2  -8   5      106.61      106.95     16.24 o 
  -1  -8   5       17.24       41.57      3.59 o 
   0  -8   5      102.05       89.35      5.03 o 
   1  -8   5      282.71      248.93     28.98 o 
   2  -8   5      169.19      178.02      6.30 o 
   3  -8   5       78.61       85.69      7.15 o 
   4  -8   5        3.98        4.20      2.64 o 
   5  -8   5      102.44       97.70      9.90 o 
   6  -8   5      260.12      253.23     15.53 o 
   7  -8   5       45.98       68.68      8.41 o 
 -10  -7   5       17.67       20.07      5.42 o 
  -9  -7   5       32.23       39.93      7.05 o 
  -8  -7   5      151.24      192.75     12.54 o 
  -7  -7   5      424.70      393.92     16.34 o 
  -6  -7   5       73.71       82.72      7.05 o 
  -5  -7   5      105.46      103.18      5.68 o 
  -4  -7   5      789.71      796.98     62.44 o 
  -3  -7   5     1573.92     1350.70     28.41 o 
  -2  -7   5     2097.14     2139.00    355.51 o 
  -1  -7   5      541.96      490.65     41.09 o 
   0  -7   5      374.56      391.88     24.98 o 
   1  -7   5      143.57      129.65      5.90 o 
   2  -7   5      244.04      215.62      6.45 o 
   3  -7   5        2.77        1.80      1.25 o 
   4  -7   5       88.81       98.17      8.68 o 
   5  -7   5       56.38       65.22      7.53 o 
   6  -7   5       30.57       34.71      7.25 o 
   7  -7   5        1.73        5.08      2.64 o 
   8  -7   5        7.92        5.49      3.53 o 
 -10  -6   5        1.38        4.95      3.19 o 
  -9  -6   5       78.78       82.31      8.75 o 
  -8  -6   5      228.34      254.18     14.24 o 
  -7  -6   5       27.84       30.51      5.49 o 
  -6  -6   5       29.53       29.97      5.22 o 
  -5  -6   5     1144.57     1189.75     24.41 o 
  -4  -6   5     3532.89     3411.00     37.97 o 
  -3  -6   5     4083.71     4562.27    255.73 o 
  -2  -6   5     1195.42     1205.04     69.73 o 
  -1  -6   5       31.97       20.89      1.87 o 
   0  -6   5      195.28      214.11     23.53 o 
   1  -6   5        6.19        2.73      1.76 o 
   2  -6   5        2.77        0.64      1.09 o 
   3  -6   5      841.57      848.27     14.28 o 
   4  -6   5     1033.47      964.25     25.15 o 
   5  -6   5      895.14      897.26     25.36 o 
   6  -6   5        1.36        8.81      4.41 o 
   7  -6   5       15.53       22.51      5.63 o 
   8  -6   5        2.97        6.51      3.86 o 
   9  -6   5       20.10       26.31      6.51 o 
 -10  -5   5        2.24        7.32      3.39 o 
  -9  -5   5        1.33        0.95      3.05 o 
  -8  -5   5      283.67      255.74     14.31 o 
  -7  -5   5      532.69      542.33     19.05 o 
  -6  -5   5      172.90      157.16      9.90 o 
  -5  -5   5      157.14      157.43      9.15 o 
  -4  -5   5      230.92      235.74     10.24 o 
  -3  -5   5      462.54      481.84      9.29 o 
  -2  -5   5       69.98       73.75      5.70 o 
  -1  -5   5      176.62      192.26      7.60 o 
   0  -5   5     2650.47     2531.08    106.86 o 
   1  -5   5     4517.16     4452.89    172.63 o 
   2  -5   5      440.89      431.71      8.05 o 
   3  -5   5     1640.27     1580.55     50.99 o 
   4  -5   5      171.20      168.93     14.24 o 
   5  -5   5       13.79       16.75      4.95 o 
   6  -5   5        9.95       16.14      4.54 o 
   7  -5   5       16.05       18.24      5.36 o 
   8  -5   5      196.04      201.50     13.09 o 
   9  -5   5       47.25       61.90      8.95 o 
 -10  -4   5       43.54       64.41      9.49 o 
  -9  -4   5       19.49       20.34      5.56 o 
  -8  -4   5       72.48       64.21      7.59 o 
  -7  -4   5      118.46      133.84      9.90 o 
  -6  -4   5      393.17      412.29     15.66 o 
  -5  -4   5      126.64      135.06      8.47 o 
  -4  -4   5        3.06        6.37      2.85 o 
  -3  -4   5      501.79      566.87     42.65 o 
  -2  -4   5      609.57      661.12     33.63 o 
  -1  -4   5      669.31      797.59     14.58 o 
   0  -4   5     3083.63     3184.98    126.40 o 
   1  -4   5     2404.36     2352.83     84.76 o 
   2  -4   5      225.90      167.93      4.69 o 
   3  -4   5       27.33       21.61      2.29 o 
   4  -4   5        3.73        3.03      0.92 o 
   5  -4   5      234.54      207.02      6.87 o 
   6  -4   5      167.75      139.79     10.34 o 
   7  -4   5        0.26        1.71      1.46 o 
   8  -4   5      259.62      247.05     17.15 o 
   9  -4   5      116.05      114.58      9.90 o 
  10  -4   5        5.99       10.44      4.27 o 
 -10  -3   5       59.31       73.63      8.68 o 
  -9  -3   5       10.36       13.09      4.20 o 
  -8  -3   5       18.97       12.20      4.41 o 
  -7  -3   5       82.04       77.63      7.86 o 
  -6  -3   5       88.27       98.38      7.93 o 
  -5  -3   5       84.38       76.68      6.64 o 
  -4  -3   5     2135.03     2256.03     30.92 o 
  -3  -3   5       10.94       13.04      1.49 o 
  -2  -3   5        6.85       27.70      4.75 o 
  -1  -3   5     1160.77     1056.75     42.92 o 
   0  -3   5      352.40      425.53     22.92 o 
   1  -3   5     1885.87     1697.95     68.44 o 
   2  -3   5     2128.44     2040.45     69.30 o 
   3  -3   5      258.50      237.71      4.40 o 
   4  -3   5      845.37      813.52     41.32 o 
   5  -3   5      228.26      194.70      6.52 o 
   6  -3   5      587.44      548.46     21.22 o 
   7  -3   5       74.21       68.08      4.49 o 
   8  -3   5      115.43      105.21      5.83 o 
   9  -3   5       20.18       30.07      4.12 o 
  10  -3   5        7.36        9.06      2.51 o 
  11  -3   5       30.57       37.36      6.58 o 
 -10  -2   5        0.00        1.08      2.10 o 
  -9  -2   5       42.27       51.26      7.93 o 
  -8  -2   5      544.14      514.94     20.00 o 
  -7  -2   5      406.82      360.49     15.59 o 
  -6  -2   5        5.61       15.80      4.47 o 
  -5  -2   5       71.74       56.00      5.63 o 
  -4  -2   5      428.06      519.18     49.46 o 
  -3  -2   5     2166.09     2665.16    236.01 o 
  -2  -2   5    13121.14    14264.71    976.18 o 
  -1  -2   5       43.21       83.36      3.19 o 
   0  -2   5       88.44       54.76      6.61 o 
   1  -2   5     1286.03     1404.46     84.44 o 
   2  -2   5      830.95      905.53     33.02 o 
   3  -2   5       19.95       14.80      1.27 o 
   4  -2   5     1461.27     1487.16     91.46 o 
   5  -2   5     3024.18     3051.42    169.50 o 
   6  -2   5     1462.57     1452.73     69.83 o 
   7  -2   5      113.50      143.53      6.29 o 
   8  -2   5        9.27        6.86      2.26 o 
   9  -2   5       48.74       55.26      4.51 o 
  10  -2   5       20.18       28.27      5.76 o 
  11  -2   5        7.52       19.80      4.75 o 
 -10  -1   5      135.56      124.41     10.92 o 
  -9  -1   5       98.82       93.90      9.02 o 
  -8  -1   5      754.64      730.54     23.66 o 
  -7  -1   5     1378.27     1352.06     30.04 o 
  -6  -1   5      233.39      199.06     10.85 o 
  -5  -1   5      324.18      371.88     13.56 o 
  -4  -1   5      467.68      597.90     54.71 o 
  -3  -1   5      541.75      717.89     52.54 o 
  -2  -1   5      129.60      162.89     12.00 o 
  -1  -1   5     1079.82     1168.66     14.24 o 
   0  -1   5      754.00      688.72     49.66 o 
   1  -1   5     4064.28     4313.17    186.21 o 
   2  -1   5     1416.08     1688.14    104.55 o 
   3  -1   5     4203.75     4102.08    252.01 o 
   4  -1   5     1021.33     1127.12     56.10 o 
   5  -1   5     1827.46     1817.91     83.33 o 
   6  -1   5     2713.05     2640.28    129.26 o 
   7  -1   5     1456.45     1454.61     97.87 o 
   8  -1   5      232.09      241.71     13.12 o 
   9  -1   5      298.98      324.14     10.35 o 
  10  -1   5      231.03      240.42     14.10 o 
  11  -1   5       22.77       24.75      5.63 o 
 -10   0   5       88.55       91.60      9.36 o 
  -9   0   5        1.59       18.31      4.68 o 
  -8   0   5      156.66      130.79     10.31 o 
  -7   0   5       27.39       26.58      5.22 o 
  -6   0   5       19.28       21.15      4.41 o 
  -5   0   5      584.44      580.03     33.87 o 
  -4   0   5      587.95      602.77     50.58 o 
  -3   0   5     1563.51     1774.51    133.29 o 
  -2   0   5      327.17      287.93     27.73 o 
  -1   0   5      808.70      966.37     77.70 o 
   0   0   5     2506.58     2845.99    240.55 o 
   1   0   5     8124.37     8715.75    694.44 o 
   2   0   5    21783.54    21910.26   1585.90 o 
   3   0   5     2832.20     3298.54    206.59 o 
   4   0   5       67.32       30.15      3.22 o 
   5   0   5      377.94      402.28      8.68 o 
   6   0   5       62.92       48.62      7.42 o 
   7   0   5      182.67      190.98      6.84 o 
   8   0   5      505.58      462.11     18.71 o 
   9   0   5      154.67      156.71      7.02 o 
  10   0   5      387.10      385.92     17.49 o 
  11   0   5      439.25      424.70     19.46 o 
  12   0   5       10.78       15.73      4.68 o 
 -10   1   5      122.99      103.67      9.83 o 
  -9   1   5       13.27       19.39      4.61 o 
  -8   1   5      172.55      170.31     11.80 o 
  -7   1   5      407.85      403.95     16.61 o 
  -6   1   5      120.16      100.75      7.86 o 
  -5   1   5      105.75      112.57      4.67 o 
  -4   1   5      435.77      391.42     34.65 o 
  -3   1   5     3611.59     4186.78    251.37 o 
  -2   1   5       39.36       39.29      7.73 o 
  -1   1   5      723.18      630.58     43.83 o 
   0   1   5     9233.23    10474.97    887.60 o 
   1   1   5     1210.23     1417.53    146.89 o 
   2   1   5     3798.86     4088.20    349.95 o 
   3   1   5      542.55      566.74     12.07 o 
   4   1   5       60.25       83.53      5.19 o 
   5   1   5       40.73       32.81      2.54 o 
   6   1   5     1648.48     1645.45     43.28 o 
   7   1   5       47.86       40.03      3.37 o 
   8   1   5        6.03        9.96      2.38 o 
   9   1   5      306.28      306.73     14.85 o 
  10   1   5      590.46      590.33     21.56 o 
  11   1   5       94.83       69.56      8.00 o 
  12   1   5        3.20        4.20      2.51 o 
 -10   2   5       46.26       54.51      8.54 o 
  -9   2   5       42.69       37.29      6.78 o 
  -8   2   5       89.25       97.36      8.88 o 
  -7   2   5      321.22      286.45     14.03 o 
  -6   2   5      196.66      204.56      8.71 o 
  -5   2   5       66.65       60.37      3.72 o 
  -4   2   5       68.36       65.18      9.66 o 
  -3   2   5      146.49      158.43      5.22 o 
  -2   2   5      985.95     1051.16     61.49 o 
  -1   2   5     1617.92     1812.38    124.65 o 
   0   2   5     8048.80     9549.35    862.92 o 
   1   2   5     2109.01     2533.11    268.66 o 
   2   2   5     4198.33     4168.54    376.19 o 
   3   2   5     1055.62     1045.09     46.61 o 
   4   2   5      111.25      110.07      2.92 o 
   5   2   5      281.66      274.59     14.64 o 
   6   2   5      677.61      736.60      9.68 o 
   7   2   5      323.63      301.46     23.73 o 
   8   2   5       32.17       34.44      4.10 o 
   9   2   5       32.53       32.68      6.03 o 
  10   2   5       19.55       20.68      5.22 o 
  11   2   5       76.89       76.68      8.47 o 
  12   2   5        1.11       10.10      3.53 o 
  -9   3   5       21.07       18.31      4.88 o 
  -8   3   5      163.00      183.47     11.80 o 
  -7   3   5     1457.92     1380.53     30.92 o 
  -6   3   5      338.87      314.12      9.33 o 
  -5   3   5      364.20      345.49      9.06 o 
  -4   3   5       37.93       60.07      3.66 o 
  -3   3   5      391.21      331.86     21.05 o 
  -2   3   5        0.06        4.43      1.16 o 
  -1   3   5      133.21      195.41     17.49 o 
   0   3   5      284.24      366.60     25.90 o 
   1   3   5     2395.86     2567.32    257.47 o 
   2   3   5     1972.13     2168.61    118.23 o 
   3   3   5     3549.32     3603.63    208.04 o 
   4   3   5       20.09       20.64      1.59 o 
   5   3   5       29.30       39.64      1.93 o 
   6   3   5     1197.25     1188.92     66.75 o 
   7   3   5      288.89      263.40     18.52 o 
   8   3   5     2654.53     2612.32     39.26 o 
   9   3   5       72.99       69.97      7.19 o 
  10   3   5       14.50       21.97      5.63 o 
  11   3   5       14.95       23.80      5.70 o 
  12   3   5       51.81       55.80      8.81 o 
  -9   4   5      269.98      262.93     14.98 o 
  -8   4   5       51.27       48.61      5.97 o 
  -7   4   5      110.70      107.53      8.75 o 
  -6   4   5      412.34      430.62     19.29 o 
  -5   4   5       15.59       20.49      2.92 o 
  -4   4   5      163.55      152.75     12.10 o 
  -3   4   5      487.01      485.91      9.87 o 
  -2   4   5     5847.69     6005.61    256.38 o 
  -1   4   5      922.36     1040.27     51.32 o 
   0   4   5     5303.14     5715.89    312.62 o 
   1   4   5      551.26      501.90     27.11 o 
   2   4   5     3671.55     3781.87    251.14 o 
   3   4   5     2861.27     2941.88    205.00 o 
   4   4   5      174.74      179.09     16.05 o 
   5   4   5      101.85       96.14     10.32 o 
   6   4   5       13.43       21.42      1.82 o 
   7   4   5      643.48      686.31     52.76 o 
   8   4   5        3.78        9.23      2.47 o 
   9   4   5      213.80      175.33     11.05 o 
  10   4   5      162.51      147.46     10.98 o 
  11   4   5      349.30      366.39     18.03 o 
  12   4   5      154.22      158.92     12.61 o 
  -7   5   5       23.88       21.90      5.76 o 
  -6   5   5       19.52       26.69      3.70 o 
  -5   5   5       23.74       32.35      3.60 o 
  -4   5   5      432.31      396.27      9.84 o 
  -3   5   5     1581.31     1562.61     21.49 o 
  -2   5   5     2913.56     3102.72    139.73 o 
  -1   5   5     5166.44     5582.92    141.80 o 
   0   5   5       32.16       25.68      3.73 o 
   1   5   5      662.14      669.82     28.71 o 
   2   5   5      246.56      182.22     13.91 o 
   3   5   5      352.93      314.80     19.90 o 
   4   5   5       52.35       66.41      6.08 o 
   5   5   5     1644.25     1702.08    129.79 o 
   6   5   5     1996.86     2121.78    152.53 o 
   7   5   5     1829.29     2101.29    163.17 o 
   8   5   5      144.88      120.80      5.47 o 
   9   5   5       12.61       18.31      4.88 o 
  10   5   5      511.40      484.43     19.59 o 
  11   5   5      314.56      308.01     16.68 o 
  12   5   5      321.66      345.71     18.44 o 
  -7   6   5        0.58        1.76      2.78 o 
  -6   6   5       93.69       98.85      9.15 o 
  -5   6   5      221.49      218.72     12.68 o 
  -4   6   5       54.38       60.07      6.58 o 
  -3   6   5        0.93        0.27      2.37 o 
  -2   6   5        1.21        5.45      1.30 o 
  -1   6   5        3.10        3.02      0.84 o 
   0   6   5        4.88       12.04      5.49 o 
   1   6   5     3461.12     3390.14    106.80 o 
   2   6   5     2397.64     2232.99    120.80 o 
   3   6   5     1329.08     1330.32     88.49 o 
   4   6   5     2334.56     2375.13    148.60 o 
   5   6   5      703.44      640.44     40.37 o 
   6   6   5      362.08      386.05     24.88 o 
   7   6   5      586.85      579.18     15.59 o 
   8   6   5       58.25       58.10      3.97 o 
   9   6   5       15.31       20.30      4.47 o 
  10   6   5      108.75       82.17      8.47 o 
  11   6   5       19.95       23.32      6.10 o 
  12   6   5       13.57       14.85      4.68 o 
  -7   7   5        0.31        0.14      2.98 o 
  -6   7   5        4.45        6.58      3.59 o 
  -5   7   5      125.53      125.77     10.37 o 
  -4   7   5       55.05       58.31      7.86 o 
  -3   7   5       62.99       67.26      7.12 o 
  -2   7   5      228.90      210.92     11.93 o 
  -1   7   5        7.38       12.32      3.49 o 
   0   7   5        3.61        3.90      1.87 o 
   1   7   5     1232.74     1194.94     89.29 o 
   2   7   5     2100.43     2078.85    161.40 o 
   3   7   5     2155.99     2298.01    112.01 o 
   4   7   5      400.04      399.25     25.92 o 
   5   7   5       68.28       72.09      5.37 o 
   6   7   5        7.71       10.51      1.65 o 
   7   7   5       74.81       97.54      5.18 o 
   8   7   5       50.58       54.74      7.22 o 
   9   7   5      165.87      167.38      7.23 o 
  10   7   5      161.32      160.35     11.46 o 
  11   7   5       15.09       14.17      4.47 o 
  12   7   5       45.95       44.88      8.07 o 
  -6   8   5       62.35       68.14      9.76 o 
  -5   8   5      117.34      112.00     10.24 o 
  -4   8   5      418.57      383.34     17.90 o 
  -3   8   5       22.44       28.48      6.24 o 
  -2   8   5      924.43      882.68     25.29 o 
  -1   8   5      265.46      250.53      8.36 o 
   0   8   5       20.65       23.83      9.09 o 
   1   8   5      874.86      826.92     50.48 o 
   2   8   5      364.22      336.58     25.19 o 
   3   8   5     1362.43     1394.92     97.80 o 
   4   8   5      819.92      863.56     89.83 o 
   5   8   5        3.97        3.26      2.31 o 
   6   8   5      514.27      524.45     35.15 o 
   7   8   5       33.19       28.90      3.64 o 
   8   8   5      105.22       99.61      5.39 o 
   9   8   5        0.60        1.52      2.98 o 
  10   8   5       28.88       37.09      3.79 o 
  11   8   5       43.05       61.49      7.32 o 
  12   8   5        3.10        3.39      2.85 o 
  -5   9   5        0.73        3.39      3.59 o 
  -4   9   5        6.91        1.29      3.25 o 
  -3   9   5       20.94       27.73      6.64 o 
  -2   9   5      396.19      354.05     17.15 o 
  -1   9   5      696.74      722.44     59.80 o 
   0   9   5       95.63       83.12      6.14 o 
   1   9   5      745.43      704.51     44.82 o 
   2   9   5      520.64      494.47     30.37 o 
   3   9   5      187.48      182.48     19.80 o 
   4   9   5       16.31       17.37      2.95 o 
   5   9   5      413.54      412.78     37.70 o 
   6   9   5     1388.88     1483.33    186.75 o 
   7   9   5     1584.84     1495.66     32.00 o 
   8   9   5      436.32      407.41     16.95 o 
   9   9   5       15.26       23.83      3.52 o 
  10   9   5        0.68        1.68      1.62 o 
  11   9   5       77.31       78.31      8.27 o 
  -4  10   5        5.29        9.02      3.73 o 
  -3  10   5        3.03        8.41      3.86 o 
  -2  10   5        9.84        6.24      4.27 o 
  -1  10   5       27.12       37.63      7.05 o 
   0  10   5        6.17        3.26      2.30 o 
   1  10   5       40.22       46.98      6.71 o 
   2  10   5      509.87      498.64     18.92 o 
   3  10   5      933.55      867.68     77.70 o 
   4  10   5      917.29      923.67     89.66 o 
   5  10   5      958.71     1005.31     73.12 o 
   6  10   5     1094.23      980.72     27.26 o 
   7  10   5     1180.79     1150.36     29.76 o 
   8  10   5      104.30      115.12      9.63 o 
   9  10   5       35.91       39.39      6.85 o 
  10  10   5        2.70        3.66      2.44 o 
  -3  11   5       98.49       93.97      9.97 o 
  -2  11   5       38.52       37.22      7.39 o 
  -1  11   5       48.98       63.60      9.09 o 
   0  11   5      113.36      112.62      9.83 o 
   1  11   5      117.57      100.98      6.74 o 
   2  11   5      666.38      656.44     16.32 o 
   3  11   5      617.06      591.93     36.17 o 
   4  11   5      517.67      495.22     36.98 o 
   5  11   5      127.22      139.00     17.93 o 
   6  11   5        0.17        3.12      3.12 o 
   7  11   5        1.15        1.69      2.51 o 
   8  11   5       14.29       20.95      5.36 o 
   9  11   5      107.58      103.53      9.49 o 
  10  11   5      435.51      451.07     20.27 o 
  -1  12   5       28.30       34.04      7.05 o 
   0  12   5       16.08       15.59      4.54 o 
   1  12   5       13.69       17.18      3.48 o 
   2  12   5        5.37       13.25      2.92 o 
   3  12   5       47.58       38.51      5.04 o 
   4  12   5      158.10      151.48      7.74 o 
   5  12   5       12.45       13.56      4.54 o 
   6  12   5      167.92      162.11     12.14 o 
   7  12   5      146.56      159.40     12.14 o 
   8  12   5      245.91      233.77     14.98 o 
   9  12   5       80.34       64.41      7.59 o 
   1  13   5        0.19        2.52      2.14 o 
   2  13   5        7.08       13.52      2.67 o 
   3  13   5       24.10       29.39      4.37 o 
   4  13   5       39.41       47.10      5.39 o 
   5  13   5        6.48       14.98      4.41 o 
   6  13   5        1.47        7.53      2.78 o 
   7  13   5       17.06       19.66      4.95 o 
  -3 -12   6      120.34      133.09     11.25 o 
  -2 -12   6       90.22      107.06     10.24 o 
  -1 -12   6       96.17      100.41      9.90 o 
  -6 -11   6        1.10        2.17      2.31 o 
  -5 -11   6        0.88        2.31      2.37 o 
  -4 -11   6       16.32       29.70      6.44 o 
  -3 -11   6       22.20       39.93      7.25 o 
  -2 -11   6       25.79       32.68      6.92 o 
  -1 -11   6        3.01        7.12      2.08 o 
   0 -11   6       11.89       25.35      3.95 o 
   1 -11   6        2.92        7.34      1.99 o 
   2 -11   6        1.85        1.98      3.15 o 
  -7 -10   6        4.63       14.58      3.80 o 
  -6 -10   6       20.36       25.02      6.03 o 
  -5 -10   6       64.13       60.88      7.53 o 
  -4 -10   6       25.84       20.34      5.02 o 
  -3 -10   6        1.47        5.56      3.25 o 
  -2 -10   6        0.28        2.85      3.25 o 
  -1 -10   6        0.81        6.47      2.81 o 
   0 -10   6       72.22       77.66     14.07 o 
   1 -10   6       10.42       20.54      3.55 o 
   2 -10   6       13.23       15.22      4.03 o 
   3 -10   6        0.33        2.53      6.07 o 
   4 -10   6       32.95       65.97      7.53 o 
  -8  -9   6       54.51       55.87      8.81 o 
  -7  -9   6      126.53      120.41     10.71 o 
  -6  -9   6        2.69       11.73      4.41 o 
  -5  -9   6       25.34       24.14      5.56 o 
  -4  -9   6      100.10      103.33      9.22 o 
  -3  -9   6      238.52      208.55     12.88 o 
  -2  -9   6      130.80      112.55      9.22 o 
  -1  -9   6      106.40       89.93      6.20 o 
   0  -9   6        1.67        4.10      1.75 o 
   1  -9   6       24.28       31.99      4.00 o 
   2  -9   6       47.93       59.70      5.33 o 
   3  -9   6       36.87       44.68      5.28 o 
   4  -9   6       78.02       76.00      8.41 o 
   5  -9   6       62.17       64.07      7.66 o 
   6  -9   6       23.24       31.39      6.98 o 
  -9  -8   6        0.25        4.40      2.68 o 
  -8  -8   6        5.27        8.26      3.76 o 
  -7  -8   6        1.99        8.20      3.39 o 
  -6  -8   6       35.95       39.80      7.25 o 
  -5  -8   6      115.93      103.39      9.02 o 
  -4  -8   6      859.77      766.88     23.93 o 
  -3  -8   6      433.41      379.54     16.27 o 
  -2  -8   6      208.25      231.48     19.97 o 
  -1  -8   6        7.20        4.02      2.14 o 
   0  -8   6      500.20      477.48     40.14 o 
   1  -8   6     1052.98      983.74     41.05 o 
   2  -8   6      626.06      539.44     29.59 o 
   3  -8   6      324.44      339.77     11.59 o 
   4  -8   6       25.88       37.36      6.92 o 
   5  -8   6       27.34       27.87      6.51 o 
   6  -8   6        3.15        4.34      3.73 o 
   7  -8   6       10.27       17.22      5.15 o 
  -9  -7   6      131.64      125.23     10.58 o 
  -8  -7   6      491.25      557.92     21.36 o 
  -7  -7   6      699.77      685.72     22.17 o 
  -6  -7   6      646.93      653.05     20.07 o 
  -5  -7   6      466.06      516.84     16.81 o 
  -4  -7   6      443.82      404.40     14.71 o 
  -3  -7   6     1654.82     1594.51     31.53 o 
  -2  -7   6      310.50      269.88     31.05 o 
  -1  -7   6        6.41        7.29      1.72 o 
   0  -7   6        1.71        1.31      1.15 o 
   1  -7   6       40.79       34.42      3.66 o 
   2  -7   6       14.51       28.88      3.23 o 
   3  -7   6        0.42        4.96      2.06 o 
   4  -7   6       12.55       12.48      3.93 o 
   5  -7   6      224.72      225.84     13.90 o 
   6  -7   6      908.53      895.97     28.34 o 
   7  -7   6       62.17       66.04      9.49 o 
   8  -7   6      116.95      153.70     12.27 o 
 -10  -6   6        4.95        9.90      3.53 o 
  -9  -6   6       91.62      100.28      9.63 o 
  -8  -6   6      196.59      199.87     13.02 o 
  -7  -6   6      321.32      358.80     16.07 o 
  -6  -6   6      153.89      160.35     10.03 o 
  -5  -6   6        3.51        5.70      2.78 o 
  -4  -6   6       91.10      108.75      7.32 o 
  -3  -6   6      146.88      171.47      8.54 o 
  -2  -6   6      477.94      424.44     14.45 o 
  -1  -6   6      504.49      464.42     21.19 o 
   0  -6   6     3163.51     3134.61    225.33 o 
   1  -6   6     1340.72     1272.65     82.41 o 
   2  -6   6      495.49      485.20      8.97 o 
   3  -6   6      310.35      279.69      6.95 o 
   4  -6   6       90.24       86.31      7.80 o 
   5  -6   6        9.57       16.68      5.02 o 
   6  -6   6      169.64      196.14     12.81 o 
   7  -6   6        4.28        8.41      3.53 o 
   8  -6   6        0.05        0.75      2.51 o 
   9  -6   6        0.08        7.80      3.32 o 
 -10  -5   6        0.72        3.73      2.71 o 
  -9  -5   6        0.21        4.41      3.05 o 
  -8  -5   6       11.46        7.53      4.07 o 
  -7  -5   6       28.10       31.19      5.97 o 
  -6  -5   6        8.18       17.70      4.61 o 
  -5  -5   6      322.57      293.91     12.75 o 
  -4  -5   6     1939.48     1950.46     30.04 o 
  -3  -5   6     2193.66     2397.19    132.41 o 
  -2  -5   6      271.54      280.12     19.66 o 
  -1  -5   6      694.33      683.21     37.87 o 
   0  -5   6      127.27       98.45      3.38 o 
   1  -5   6      304.39      273.14      7.91 o 
   2  -5   6     1552.19     1577.45     39.04 o 
   3  -5   6       83.41       79.75      3.60 o 
   4  -5   6      686.23      625.33     11.74 o 
   5  -5   6     1579.48     1609.76     32.41 o 
   6  -5   6       21.53       21.36      5.42 o 
   7  -5   6        0.64       -0.68      2.51 o 
   8  -5   6       12.25       23.26      5.83 o 
   9  -5   6       96.34       99.12      9.76 o 
 -10  -4   6       55.57       72.88      8.61 o 
  -9  -4   6       12.95       10.44      4.61 o 
  -8  -4   6       15.99       13.63      4.54 o 
  -7  -4   6        6.40        5.63      3.32 o 
  -6  -4   6       19.78       27.73      5.42 o 
  -5  -4   6       53.89       71.39      6.58 o 
  -4  -4   6       68.77       78.85      6.37 o 
  -3  -4   6     2023.05     2283.88    146.41 o 
  -2  -4   6     2917.06     3477.92    237.94 o 
  -1  -4   6      307.86      334.18     10.20 o 
   0  -4   6       75.05       80.33      3.48 o 
   1  -4   6      470.09      558.79     21.27 o 
   2  -4   6      178.45      195.16      6.46 o 
   3  -4   6        5.81        5.03      1.19 o 
   4  -4   6     1168.49     1164.66     49.49 o 
   5  -4   6      752.97      685.43     26.34 o 
   6  -4   6       85.67       74.65      7.70 o 
   7  -4   6       61.82       72.77      4.79 o 
   8  -4   6      136.18      135.73      6.80 o 
   9  -4   6       14.09       18.98      5.08 o 
  10  -4   6        2.28        4.68      3.39 o 
 -10  -3   6       19.57       29.22      6.92 o 
  -9  -3   6        2.53        1.63      2.44 o 
  -8  -3   6       68.03       69.09      7.80 o 
  -7  -3   6      247.99      210.79     12.54 o 
  -6  -3   6       46.55       48.41      6.71 o 
  -5  -3   6      344.76      350.86     13.97 o 
  -4  -3   6      827.81      777.73     19.05 o 
  -3  -3   6     3693.70     4343.94    342.18 o 
  -2  -3   6     4629.86     4930.52    355.98 o 
  -1  -3   6      154.91      194.98     11.49 o 
   0  -3   6      101.88      163.10     10.41 o 
   1  -3   6     1085.69     1190.18     67.39 o 
   2  -3   6      210.88      180.88      9.45 o 
   3  -3   6        4.49        5.46      0.95 o 
   4  -3   6        2.87        3.66      1.37 o 
   5  -3   6      597.10      549.33     24.31 o 
   6  -3   6      129.28      105.43      5.34 o 
   7  -3   6      209.37      189.97     18.78 o 
   8  -3   6       17.67       20.76      3.34 o 
   9  -3   6       17.56       16.98      3.30 o 
  10  -3   6       11.88       11.87      2.61 o 
 -10  -2   6       90.23       93.29      9.49 o 
  -9  -2   6       12.01       15.59      4.61 o 
  -8  -2   6      224.21      192.89     12.68 o 
  -7  -2   6      798.77      817.73     24.20 o 
  -6  -2   6      643.96      571.21     18.85 o 
  -5  -2   6      476.31      475.55     16.00 o 
  -4  -2   6       20.17       26.34      8.51 o 
  -3  -2   6        1.54        6.37      5.36 o 
  -2  -2   6      386.34      527.02     44.54 o 
  -1  -2   6     2065.30     2104.60    106.75 o 
   0  -2   6      459.43      338.01     24.10 o 
   1  -2   6     8048.48     8267.56    647.69 o 
   2  -2   6     2774.87     3006.50    137.56 o 
   3  -2   6     6903.21     6437.64    175.47 o 
   4  -2   6       86.41       57.17      3.43 o 
   5  -2   6      277.76      258.92     18.51 o 
   6  -2   6     1115.39     1071.13     46.07 o 
   7  -2   6       94.33       75.19     10.34 o 
   8  -2   6        0.03        0.71      1.28 o 
   9  -2   6        0.43        2.52      1.83 o 
  10  -2   6       97.33      115.22      6.73 o 
  11  -2   6        7.17        6.51      2.51 o 
 -10  -1   6       38.69       49.70      8.47 o 
  -9  -1   6        8.63       12.20      3.93 o 
  -8  -1   6       36.22       49.43      7.46 o 
  -7  -1   6      240.75      221.37     12.68 o 
  -6  -1   6       90.08      106.04      8.34 o 
  -5  -1   6       76.47       71.60      6.31 o 
  -4  -1   6      838.26      995.21     90.00 o 
  -3  -1   6     2159.52     2604.26    240.65 o 
  -2  -1   6     1198.95     1440.85    145.46 o 
  -1  -1   6     2974.81     3224.74    198.45 o 
   0  -1   6     2494.34     2416.78     25.29 o 
   1  -1   6     3987.12     4352.48    171.35 o 
   2  -1   6     9861.62     9712.77    794.51 o 
   3  -1   6     1661.15     1755.25     46.82 o 
   4  -1   6      820.87      761.92     60.31 o 
   5  -1   6      901.51      985.54     72.31 o 
   6  -1   6     2026.63     2030.84    105.22 o 
   7  -1   6        7.26        4.50      1.92 o 
   8  -1   6      132.90      143.45     10.51 o 
   9  -1   6      486.83      463.78     28.00 o 
  10  -1   6      633.54      619.55     22.44 o 
  11  -1   6       81.35       93.97      8.88 o 
 -10   0   6        2.85       11.32      3.59 o 
  -9   0   6       72.14       83.12      8.68 o 
  -8   0   6      264.16      241.10     13.90 o 
  -7   0   6      452.45      498.87     18.92 o 
  -6   0   6      457.17      429.10     16.27 o 
  -5   0   6       15.40        7.66      2.51 o 
  -4   0   6      701.74      844.61     57.02 o 
  -3   0   6     1359.43     1589.74    158.75 o 
  -2   0   6      708.14      723.14     68.85 o 
  -1   0   6     1566.89     1647.66    134.21 o 
   0   0   6     2864.82     3031.55    227.37 o 
   1   0   6      447.57      481.28     25.27 o 
   2   0   6      245.50      250.43     15.70 o 
   3   0   6       49.67       27.60      3.15 o 
   4   0   6      884.58      861.89     44.51 o 
   5   0   6     2134.98     2114.30    120.75 o 
   6   0   6     2058.90     2022.24    109.16 o 
   7   0   6     2381.11     2435.74    134.62 o 
   8   0   6      486.55      483.13     39.97 o 
   9   0   6      301.88      297.59      9.72 o 
  10   0   6      115.39       96.07      8.81 o 
  11   0   6        0.09        1.76      2.17 o 
  12   0   6        5.65        8.75      3.93 o 
 -10   1   6        2.07        2.85      2.44 o 
  -9   1   6        3.64        5.56      2.44 o 
  -8   1   6      213.76      234.25     13.90 o 
  -7   1   6      424.93      372.22     16.34 o 
  -6   1   6        6.75        9.76      3.39 o 
  -5   1   6       61.87       87.89     10.07 o 
  -4   1   6      520.49      514.44     31.26 o 
  -3   1   6      187.80      172.99     17.32 o 
  -2   1   6      403.76      341.35     37.09 o 
  -1   1   6      794.39      863.48     84.04 o 
   0   1   6     1112.36     1413.68    130.41 o 
   1   1   6        8.64       19.07      4.71 o 
   2   1   6     1302.41     1223.49     96.04 o 
   3   1   6        0.70        3.95      1.53 o 
   4   1   6       95.84      108.45      8.78 o 
   5   1   6     2305.06     2233.69     66.69 o 
   6   1   6     1628.10     1650.29    113.39 o 
   7   1   6      960.50      952.51     56.00 o 
   8   1   6        3.41        5.72      1.75 o 
   9   1   6      210.39      224.67      8.54 o 
  10   1   6       36.56       43.26      7.12 o 
  11   1   6       90.10       81.16      8.54 o 
  12   1   6        5.55       14.78      4.14 o 
  -9   2   6       79.44       79.87      8.14 o 
  -8   2   6       27.27       33.97      6.71 o 
  -7   2   6      286.37      271.47     14.03 o 
  -6   2   6        6.75        7.59      2.92 o 
  -5   2   6       66.85       64.63      4.37 o 
  -4   2   6       23.34       21.61      2.61 o 
  -3   2   6     2174.76     2276.40    128.79 o 
  -2   2   6     1087.73     1212.11     95.83 o 
  -1   2   6       61.59       99.03     10.07 o 
   0   2   6      254.69      248.23     24.00 o 
   1   2   6     2214.42     2483.99    267.13 o 
   2   2   6      573.89      537.10     53.77 o 
   3   2   6     1866.98     1754.67    187.77 o 
   4   2   6      142.95      160.36      9.48 o 
   5   2   6       18.90       17.55      1.24 o 
   6   2   6      821.54      734.81     23.03 o 
   7   2   6      479.38      486.67     16.00 o 
   8   2   6      547.86      551.12     46.14 o 
   9   2   6        7.60        9.09      3.32 o 
  10   2   6      161.65      167.80     11.66 o 
  11   2   6      235.98      215.60     13.90 o 
  12   2   6        6.35        6.03      2.58 o 
  -9   3   6      132.65      152.48     11.59 o 
  -8   3   6      119.47      112.07      9.42 o 
  -7   3   6       57.28       52.14      7.53 o 
  -6   3   6      102.52       96.79      5.53 o 
  -5   3   6      135.76      120.01     13.76 o 
  -4   3   6      282.75      291.98      8.17 o 
  -3   3   6      591.60      579.26     22.68 o 
  -2   3   6     2541.51     2470.13    146.72 o 
  -1   3   6       57.96       64.25      9.32 o 
   0   3   6       36.85       42.45      2.49 o 
   1   3   6      176.70      188.93     22.03 o 
   2   3   6      199.92      159.86     16.68 o 
   3   3   6     1610.84     1763.58    113.25 o 
   4   3   6      916.39      847.24     53.12 o 
   5   3   6      714.27      729.93     42.88 o 
   6   3   6      989.15      990.82     63.49 o 
   7   3   6       68.81       69.20      8.93 o 
   8   3   6        1.10        4.16      3.12 o 
   9   3   6      178.17      160.48     10.64 o 
  10   3   6      245.16      227.47     13.56 o 
  11   3   6      699.26      707.42     25.02 o 
  12   3   6      151.21      151.60     12.07 o 
  -8   4   6       12.46       17.22      4.47 o 
  -7   4   6      406.20      412.70     17.42 o 
  -6   4   6     1733.94     1718.15     48.95 o 
  -5   4   6      570.45      524.11     17.36 o 
  -4   4   6      575.41      575.53     20.81 o 
  -3   4   6     1488.77     1581.65     40.88 o 
  -2   4   6      145.95      159.85      9.15 o 
  -1   4   6     2963.55     2895.28    152.41 o 
   0   4   6     1050.69     1278.77     40.35 o 
   1   4   6     5043.75     5696.58    545.52 o 
   2   4   6        1.23        2.45      0.83 o 
   3   4   6        1.35        2.33      0.80 o 
   4   4   6      196.72      206.28     13.99 o 
   5   4   6       55.41       59.43      5.17 o 
   6   4   6     3003.61     3227.54    199.73 o 
   7   4   6     1731.11     1879.91    110.35 o 
   8   4   6     1433.86     1477.76    178.08 o 
   9   4   6      514.20      484.70     18.24 o 
  10   4   6      234.25      239.81     13.83 o 
  11   4   6      531.94      480.02     20.68 o 
  12   4   6      195.79      211.06     14.51 o 
  -6   5   6      868.18      902.67     17.20 o 
  -5   5   6      835.10      871.72     20.92 o 
  -4   5   6       51.32       45.13      3.66 o 
  -3   5   6      105.20      103.45      4.94 o 
  -2   5   6       59.57       68.99      3.95 o 
  -1   5   6      792.11      729.49     32.17 o 
   0   5   6     2287.55     2256.71    103.09 o 
   1   5   6       12.00        9.03      2.03 o 
   2   5   6     5022.73     4659.84    252.60 o 
   3   5   6     1407.10     1492.24    110.31 o 
   4   5   6     1001.45     1006.15     63.89 o 
   5   5   6      142.53      113.96      8.08 o 
   6   5   6     1321.29     1411.59     97.71 o 
   7   5   6     1773.39     1886.35    138.33 o 
   8   5   6      231.35      235.90      7.54 o 
   9   5   6      145.00      125.02      9.36 o 
  10   5   6        5.27        3.19      3.53 o 
  11   5   6        9.30        6.92      4.20 o 
  12   5   6        1.79       12.61      4.68 o 
  -7   6   6       25.79       34.98      6.98 o 
  -6   6   6       65.16       62.78      8.41 o 
  -5   6   6      134.63      134.31     10.17 o 
  -4   6   6        6.10        9.56      3.73 o 
  -3   6   6      373.69      339.00     14.51 o 
  -2   6   6      323.07      287.57      7.85 o 
  -1   6   6      308.85      279.77     11.07 o 
   0   6   6      434.65      406.19     14.17 o 
   1   6   6      139.40      128.20      4.31 o 
   2   6   6      790.19      781.96     36.43 o 
   3   6   6      926.60      907.54     63.61 o 
   4   6   6        2.46        2.41      1.82 o 
   5   6   6     1568.11     1642.86    128.17 o 
   6   6   6       71.40       66.36      5.72 o 
   7   6   6       86.76       94.85      5.80 o 
   8   6   6     1036.12     1008.05     23.32 o 
   9   6   6      191.98      183.67     11.25 o 
  10   6   6      169.83      168.08     11.80 o 
  11   6   6       94.63       82.72      8.88 o 
  12   6   6      254.22      241.77     15.53 o 
  -7   7   6        3.65        8.47      3.86 o 
  -6   7   6       61.93       63.60      9.02 o 
  -5   7   6       41.44       36.14      6.98 o 
  -4   7   6        0.31       -1.15      2.51 o 
  -3   7   6      144.88      131.26      9.83 o 
  -2   7   6     1044.17      974.01     25.15 o 
  -1   7   6        2.28        4.63      1.59 o 
   1   7   6      138.85      128.96     11.97 o 
   2   7   6      115.42      102.68      5.47 o 
   3   7   6       56.96       85.28      3.35 o 
   4   7   6        8.38       17.89      1.92 o 
   5   7   6      153.77      151.10     22.61 o 
   6   7   6      205.36      200.21     17.24 o 
   7   7   6       13.36       17.76      2.33 o 
   8   7   6        5.31        5.55      1.82 o 
   9   7   6       29.43       33.92      3.81 o 
  10   7   6      106.49      103.60      9.29 o 
  11   7   6       37.62       45.63      7.59 o 
  12   7   6       51.06       63.66      9.29 o 
  -6   8   6       23.96       30.58      6.98 o 
  -5   8   6        0.66        4.41      3.86 o 
  -4   8   6      113.36      103.53      9.90 o 
  -3   8   6      164.99      163.87     11.53 o 
  -2   8   6      200.59      187.53     12.27 o 
  -1   8   6      920.10      957.94     25.76 o 
   0   8   6      597.09      592.64     19.46 o 
   1   8   6      178.42      176.29      8.17 o 
   2   8   6       59.68       68.56      4.62 o 
   3   8   6      253.04      241.52     19.42 o 
   4   8   6       22.86       24.99      5.22 o 
   5   8   6      258.19      240.69      7.97 o 
   6   8   6      385.76      377.41     19.30 o 
   7   8   6      249.15      260.91      8.53 o 
   8   8   6        2.32        3.39      1.59 o 
   9   8   6       12.55       13.31      2.58 o 
  10   8   6        9.18       19.05      4.81 o 
  11   8   6       17.28       18.44      5.02 o 
  12   8   6      183.29      214.86     14.37 o 
  -5   9   6      196.60      202.04     14.58 o 
  -4   9   6      102.96      108.48     10.17 o 
  -3   9   6      158.74      145.90     11.86 o 
  -2   9   6      222.54      209.30     13.49 o 
  -1   9   6       25.41       24.95      6.10 o 
   0   9   6        3.11        9.63      3.80 o 
   1   9   6      510.83      472.59     40.95 o 
   2   9   6     1261.95     1289.85     93.05 o 
   3   9   6     1892.29     1849.08    185.57 o 
   4   9   6     1071.48     1053.69     71.09 o 
   5   9   6      433.06      391.71     15.59 o 
   6   9   6       24.95       24.44      3.24 o 
   7   9   6       44.64       57.90      6.58 o 
   8   9   6      170.53      172.41     10.78 o 
   9   9   6      327.97      311.27     10.43 o 
  10   9   6        1.94        3.78      1.63 o 
  11   9   6       37.17       52.54      8.07 o 
  -4  10   6        6.42        7.39      4.07 o 
  -3  10   6        7.88       19.12      5.56 o 
  -2  10   6       31.92       32.34      7.19 o 
  -1  10   6      503.49      469.24     20.20 o 
   0  10   6      113.10      126.58     10.44 o 
   1  10   6      210.77      182.67     11.49 o 
   2  10   6      583.53      544.84     14.36 o 
   3  10   6      811.89      795.87     58.48 o 
   4  10   6      574.08      528.41     55.43 o 
   5  10   6      199.70      192.50     16.81 o 
   6  10   6       38.75       48.13      7.59 o 
   7  10   6      364.57      346.18     16.54 o 
   8  10   6      219.20      207.06     12.54 o 
   9  10   6       73.91       75.46      7.66 o 
  10  10   6      168.58      186.65     12.14 o 
  -2  11   6       69.34       65.97      9.83 o 
  -1  11   6      168.32      136.75     11.32 o 
   0  11   6       93.72       93.02      9.09 o 
   1  11   6      118.41      111.18      7.17 o 
   2  11   6       35.46       38.42      8.27 o 
   3  11   6        2.51        3.37      2.01 o 
   4  11   6        9.17        9.95      2.40 o 
   5  11   6       69.91       72.14      5.16 o 
   6  11   6      418.43      389.98     18.17 o 
   7  11   6      520.09      443.61     19.39 o 
   8  11   6      292.05      269.98     15.39 o 
   9  11   6       29.38       41.63      7.19 o 
  10  11   6        3.42       11.39      3.12 o 
  -1  12   6       75.15       69.22      8.27 o 
   0  12   6       56.99       59.73      7.46 o 
   1  12   6       79.52       90.66      6.46 o 
   2  12   6        4.96        6.33      3.22 o 
   3  12   6       71.63       81.24      5.90 o 
   4  12   6        8.51       11.52      2.81 o 
   5  12   6        0.81        5.61      2.71 o 
   6  12   6       62.45       58.51      7.12 o 
   7  12   6      212.26      220.42     14.17 o 
   8  12   6      204.18      203.26     14.03 o 
   9  12   6        1.82        3.59      2.92 o 
   2  13   6        0.90        1.39      1.55 o 
   3  13   6       27.62       28.26      4.42 o 
   4  13   6      134.81      145.48      9.25 o 
   5  13   6      126.53      119.73     10.71 o 
   6  13   6       71.98       62.24      7.73 o 
  -5 -11   7       56.40       67.87      8.14 o 
  -4 -11   7       11.23       12.00      4.14 o 
  -3 -11   7        1.09        2.78      3.19 o 
  -2 -11   7        3.12        8.75      4.07 o 
  -1 -11   7       17.90       31.87      6.64 o 
   0 -11   7       35.59       41.53      4.17 o 
   1 -11   7      152.23      148.40      8.26 o 
   2 -11   7       43.62       56.05      5.40 o 
  -7 -10   7        1.48        1.97      1.90 o 
  -6 -10   7       18.57       13.63      3.80 o 
  -5 -10   7        4.10       12.14      3.86 o 
  -4 -10   7        0.78        6.51      3.05 o 
  -3 -10   7       12.11       24.95      5.76 o 
  -2 -10   7      139.39      125.23     10.37 o 
  -1 -10   7        5.98        5.22      2.08 o 
   0 -10   7       12.05       16.08      3.02 o 
   1 -10   7       63.11       82.17      7.73 o 
   2 -10   7      145.94      140.66      8.10 o 
   3 -10   7       23.54       39.41      5.20 o 
   4 -10   7       38.74       49.15      8.20 o 
  -8  -9   7       39.24       38.85      7.86 o 
  -7  -9   7       13.75       12.14      3.59 o 
  -6  -9   7        2.34        9.22      3.59 o 
  -5  -9   7        0.38        5.36      3.19 o 
  -4  -9   7      164.61      129.29     10.37 o 
  -3  -9   7      194.41      164.14     11.46 o 
  -2  -9   7       13.54       24.61      5.70 o 
  -1  -9   7       38.13       38.71      3.80 o 
   0  -9   7       29.75       43.37      4.60 o 
   1  -9   7      165.30      171.09     14.61 o 
   2  -9   7      184.76      177.03      8.65 o 
   3  -9   7      122.92      127.02      7.63 o 
   4  -9   7        7.81       17.02      4.54 o 
   5  -9   7       76.25       91.87      9.36 o 
  -8  -8   7      325.41      382.66     18.10 o 
  -7  -8   7      644.07      579.75     23.26 o 
  -6  -8   7      166.37      163.46     12.14 o 
  -5  -8   7      102.76      110.31      9.70 o 
  -4  -8   7       29.56       17.83      5.08 o 
  -3  -8   7      127.21       97.77      8.81 o 
  -2  -8   7      174.04      131.26      9.49 o 
  -1  -8   7      256.05      274.96     31.12 o 
   0  -8   7       57.61       79.11     11.49 o 
   1  -8   7      195.61      205.73      8.81 o 
   2  -8   7       73.91       78.27      5.66 o 
   3  -8   7       29.36       48.63      4.85 o 
   4  -8   7       86.99       81.97      8.47 o 
   5  -8   7      420.55      409.64     19.32 o 
   6  -8   7      253.35      287.54     16.95 o 
   7  -8   7      158.77      170.65     13.15 o 
  -9  -7   7      128.15      164.21     12.27 o 
  -8  -7   7       96.03      125.23     10.71 o 
  -7  -7   7      135.06      154.58     11.05 o 
  -6  -7   7       43.69       56.75      6.03 o 
  -5  -7   7      109.60      143.94      9.22 o 
  -4  -7   7      105.66       78.61     10.51 o 
  -3  -7   7       25.71       36.00      6.10 o 
  -2  -7   7      694.32      671.29     77.33 o 
  -1  -7   7       61.86       68.32      4.21 o 
   0  -7   7      217.05      200.75      7.36 o 
   1  -7   7      544.79      507.24     18.34 o 
   2  -7   7      647.31      697.70     11.70 o 
   3  -7   7      321.26      278.84     18.78 o 
   4  -7   7       93.73      118.85      9.63 o 
   5  -7   7      175.08      170.31     12.34 o 
   6  -7   7      109.49      116.14     10.64 o 
   7  -7   7       90.30      112.28     10.58 o 
   8  -7   7        5.32        9.90      3.86 o 
  -9  -6   7        0.27        2.58      2.58 o 
  -8  -6   7       95.75       94.99      9.36 o 
  -7  -6   7        0.68        1.83      2.78 o 
  -6  -6   7       62.48       60.55      6.37 o 
  -5  -6   7        7.18        6.71      2.85 o 
  -4  -6   7      251.31      298.93     12.48 o 
  -3  -6   7     2370.39     2411.63     32.68 o 
  -2  -6   7      291.95      283.55     15.98 o 
  -1  -6   7       41.69       34.12      2.34 o 
   0  -6   7      267.11      270.52     19.42 o 
   1  -6   7      167.37      141.09     12.14 o 
   2  -6   7       47.32       52.09      3.22 o 
   3  -6   7       89.10       78.08      5.70 o 
   4  -6   7       28.19       41.09      6.58 o 
   5  -6   7      119.45      103.67      9.42 o 
   6  -6   7      254.23      255.74     14.78 o 
   7  -6   7       18.42       26.78      6.78 o 
   8  -6   7        9.76       13.02      4.61 o 
  -9  -5   7        6.34        5.22      3.25 o 
  -8  -5   7        8.32       11.05      4.54 o 
  -7  -5   7       73.34       77.83      7.86 o 
  -6  -5   7       39.76       38.37      6.24 o 
  -5  -5   7      179.12      158.85      9.83 o 
  -4  -5   7      174.84      180.96      9.83 o 
  -3  -5   7      181.97      170.52      8.95 o 
  -2  -5   7      371.94      456.75     24.95 o 
  -1  -5   7      133.25      159.63     10.85 o 
   0  -5   7      705.60      677.93     27.89 o 
   1  -5   7     1615.46     1561.13     50.20 o 
   2  -5   7      904.28      873.26     16.29 o 
   3  -5   7        9.07       14.25      1.57 o 
   4  -5   7      855.95      820.90     50.92 o 
   5  -5   7       77.24       75.87      7.66 o 
   6  -5   7       25.35       28.54      6.17 o 
   7  -5   7       92.68       80.00      8.14 o 
   8  -5   7       59.07       63.80      7.93 o 
   9  -5   7        0.99        4.61      3.39 o 
 -10  -4   7       52.99       66.10      9.90 o 
  -9  -4   7       57.12       69.16      9.56 o 
  -8  -4   7       96.90       98.44      9.36 o 
  -7  -4   7      629.70      595.14     21.36 o 
  -6  -4   7      806.08      786.00     22.78 o 
  -5  -4   7      760.05      802.14     21.56 o 
  -4  -4   7      119.15       99.19      7.59 o 
  -3  -4   7      209.43      281.80     22.07 o 
  -2  -4   7      157.89      158.75     13.83 o 
  -1  -4   7      231.66      197.46      5.70 o 
   0  -4   7     1384.55     1665.11     78.51 o 
   1  -4   7     1937.68     2092.42     64.86 o 
   2  -4   7      313.72      247.74      4.72 o 
   3  -4   7      288.13      343.28      7.78 o 
   4  -4   7      381.61      338.58     20.27 o 
   5  -4   7       17.35       19.78      2.86 o 
   6  -4   7      581.56      562.09     17.70 o 
   7  -4   7       17.12       22.73      3.31 o 
   8  -4   7        2.84        0.96      2.07 o 
   9  -4   7       13.55       15.12      5.22 o 
  10  -4   7        4.69       10.44      4.34 o 
 -10  -3   7       88.77       95.26     10.10 o 
  -9  -3   7      122.18      115.87     10.58 o 
  -8  -3   7      155.98      126.17     10.58 o 
  -7  -3   7      706.14      793.86     24.54 o 
  -6  -3   7     1947.66     1903.95     35.39 o 
  -4  -3   7      264.75      322.39     13.02 o 
  -3  -3   7      175.96      165.61     13.70 o 
  -2  -3   7      663.57      629.72     15.66 o 
  -1  -3   7      954.79     1048.53     58.00 o 
   0  -3   7     2915.46     3064.88    202.99 o 
   1  -3   7     2542.31     2440.93    157.23 o 
   2  -3   7     1611.24     1720.61     59.50 o 
   3  -3   7     1976.60     1988.87     69.84 o 
   4  -3   7      192.73      186.80      6.32 o 
   5  -3   7       39.19       44.19      3.58 o 
   6  -3   7       22.08       27.56      3.40 o 
   7  -3   7       15.15       17.90      2.90 o 
   8  -3   7        9.13       11.02      2.54 o 
   9  -3   7       14.09       13.06      2.52 o 
  10  -3   7        0.49        3.62      1.68 o 
 -10  -2   7       73.90       78.38      8.81 o 
  -9  -2   7       39.46       38.04      7.39 o 
  -8  -2   7       71.67       63.60      8.95 o 
  -7  -2   7       36.38       26.78      6.17 o 
  -6  -2   7      131.05      125.70      9.42 o 
  -5  -2   7       32.16       33.15      5.63 o 
  -4  -2   7       78.34       90.72      7.25 o 
  -3  -2   7     3134.72     3381.75    316.52 o 
  -2  -2   7     4085.79     4651.30    325.00 o 
  -1  -2   7     3032.06     3056.30    149.84 o 
   0  -2   7      844.53      828.80     58.10 o 
   1  -2   7      253.49      254.56      9.09 o 
   2  -2   7     1508.99     1436.13     65.68 o 
   3  -2   7        1.94        1.07      0.56 o 
   4  -2   7      254.08      258.93      7.26 o 
   5  -2   7     2180.26     2249.74     97.26 o 
   6  -2   7      567.84      568.23     33.53 o 
   7  -2   7       27.18       30.37      3.66 o 
   8  -2   7       57.19       71.28      4.91 o 
   9  -2   7       66.71       62.80      4.86 o 
  10  -2   7       91.59       96.04      8.07 o 
  11  -2   7      191.66      186.04     12.75 o 
 -10  -1   7        3.64       13.02      3.46 o 
  -9  -1   7        3.00        3.53      2.64 o 
  -8  -1   7        6.50        6.78      2.98 o 
  -7  -1   7      140.83      130.99     10.17 o 
  -6  -1   7      458.97      441.78     17.15 o 
  -5  -1   7       11.25       10.92      3.59 o 
  -4  -1   7      394.43      426.87     37.97 o 
  -3  -1   7      558.28      554.76     44.17 o 
  -2  -1   7      103.16      102.40      7.76 o 
  -1  -1   7      777.00      815.03     51.26 o 
   0  -1   7      166.96      198.57     15.22 o 
   1  -1   7     2714.70     3032.75    111.85 o 
   2  -1   7     2859.60     2842.40    183.77 o 
   3  -1   7       14.10       25.57      9.56 o 
   4  -1   7     5286.51     5330.16    348.83 o 
   5  -1   7     3570.41     3748.62    187.67 o 
   6  -1   7     1625.82     1680.01    105.50 o 
   7  -1   7     2100.99     1912.46    255.20 o 
   8  -1   7        4.24        5.93      1.95 o 
   9  -1   7      124.28      108.69      6.25 o 
  10  -1   7       78.91       76.65     10.17 o 
  11  -1   7        5.31        7.19      2.78 o 
  -9   0   7        3.23        6.31      3.12 o 
  -8   0   7        9.29       13.63      4.07 o 
  -7   0   7        4.85        2.92      2.98 o 
  -6   0   7       22.36       23.26      4.88 o 
  -5   0   7      154.07      162.45      9.76 o 
  -4   0   7       13.42       12.63      1.96 o 
  -3   0   7      426.66      467.86     47.87 o 
  -2   0   7      700.24      785.56     68.51 o 
  -1   0   7      426.97      394.52     31.70 o 
   0   0   7      298.40      391.46     24.44 o 
   1   0   7      745.27      797.01     33.52 o 
   2   0   7     6148.33     6654.52    610.37 o 
   3   0   7     3957.23     3969.74    312.08 o 
   4   0   7      827.60      871.08     48.51 o 
   5   0   7      121.38      102.83      8.71 o 
   6   0   7      113.02       98.95      5.03 o 
   7   0   7      137.54      112.44     14.31 o 
   8   0   7       77.68       78.70      5.06 o 
   9   0   7      191.48      175.40     10.68 o 
  10   0   7      518.62      518.46     20.41 o 
  11   0   7      134.85      116.62      9.97 o 
  12   0   7        4.50        3.59      2.78 o 
  -9   1   7       45.59       33.29      6.58 o 
  -8   1   7        8.26       17.02      4.68 o 
  -7   1   7       37.56       33.43      6.37 o 
  -6   1   7       17.40       16.54      4.00 o 
  -5   1   7       82.25       94.00      4.88 o 
  -4   1   7      413.96      421.36     30.37 o 
  -3   1   7       13.21       17.52      2.31 o 
  -2   1   7       49.13       34.12      2.63 o 
  -1   1   7       70.15       44.05      2.78 o 
   0   1   7        1.48        3.69      1.20 o 
   1   1   7     1923.39     2040.83    191.53 o 
   2   1   7     2029.13     2174.31    191.19 o 
   3   1   7     2958.53     2875.24    201.33 o 
   4   1   7        0.87        4.41      1.63 o 
   5   1   7      219.21      166.66     15.22 o 
   6   1   7      539.00      540.92     28.81 o 
   7   1   7     1183.91     1231.75     90.07 o 
   8   1   7       35.21       42.59      3.93 o 
   9   1   7       45.35       58.71      6.41 o 
  10   1   7      606.53      534.33     20.61 o 
  11   1   7      129.07      142.51     11.25 o 
  12   1   7        1.40        2.03      1.97 o 
  -9   2   7       57.60       84.75      8.41 o 
  -8   2   7       33.86       37.63      7.05 o 
  -7   2   7      254.27      253.50     13.97 o 
  -6   2   7        9.00        9.56      3.39 o 
  -5   2   7      100.09       80.87      4.56 o 
  -4   2   7       29.51       34.60      2.92 o 
  -3   2   7        7.88       12.19     13.19 o 
  -2   2   7      175.79      169.92     11.59 o 
  -1   2   7     1876.36     1942.74    206.04 o 
   0   2   7      196.87      186.70     14.95 o 
   1   2   7     1514.50     1627.52    151.36 o 
   2   2   7     2848.28     2702.63    241.57 o 
   3   2   7     1170.88     1361.72    137.73 o 
   4   2   7     1922.69     1931.19    168.18 o 
   5   2   7     1454.86     1775.45     61.26 o 
   6   2   7     4346.71     4690.47    367.27 o 
   7   2   7      510.96      535.74     33.22 o 
   8   2   7      305.81      309.84     13.90 o 
   9   2   7       39.79       30.65      5.70 o 
  10   2   7       21.84       28.61      5.83 o 
  11   2   7       47.09       50.99      8.27 o 
  12   2   7       18.70       24.81      5.63 o 
  -9   3   7        3.26       10.58      3.46 o 
  -8   3   7        9.99       11.73      3.86 o 
  -7   3   7      647.81      613.11     21.70 o 
  -6   3   7     1280.72     1201.68     28.48 o 
  -5   3   7       87.74       82.34      4.82 o 
  -4   3   7       10.36       19.97      2.78 o 
  -3   3   7      304.28      274.67     12.88 o 
  -2   3   7      139.01      160.38      9.59 o 
  -1   3   7     1033.67      987.14     56.04 o 
   0   3   7      154.30      129.45     14.95 o 
   1   3   7      550.28      600.54     76.95 o 
   2   3   7      772.54      755.90     80.38 o 
   3   3   7      609.46      734.08     78.14 o 
   4   3   7      478.95      471.23     22.60 o 
   5   3   7      504.69      468.74     21.82 o 
   6   3   7      534.37      481.23     23.66 o 
   7   3   7     2525.41     2726.00    192.04 o 
   8   3   7      680.61      650.17     47.73 o 
   9   3   7       65.85       64.34      6.98 o 
  10   3   7        9.12        6.31      3.53 o 
  11   3   7        8.76       16.27      5.29 o 
  12   3   7        0.13        3.05      2.58 o 
  -8   4   7      212.85      233.03     13.83 o 
  -7   4   7      534.96      520.36     20.00 o 
  -6   4   7       77.62       85.97      5.54 o 
  -5   4   7        6.58        9.00      3.02 o 
  -4   4   7      207.65      205.44     10.20 o 
  -3   4   7      291.46      294.94      8.34 o 
  -2   4   7      112.99      113.37      4.95 o 
  -1   4   7       30.02       36.52      4.88 o 
   0   4   7       94.94      116.13      6.52 o 
   1   4   7     1174.54     1314.67    131.40 o 
   2   4   7     3391.20     3135.19     30.51 o 
   3   4   7     1439.17     1401.33     79.39 o 
   4   4   7      152.28      138.50      9.09 o 
   5   4   7     1099.63     1041.18     65.82 o 
   6   4   7      588.44      625.84     37.47 o 
   7   4   7      622.43      597.41     35.26 o 
   8   4   7      430.70      439.84     34.68 o 
   9   4   7      116.63       94.04      8.34 o 
  10   4   7      230.27      220.15     13.36 o 
  11   4   7      422.42      401.98     19.05 o 
  12   4   7      251.98      263.33     16.27 o 
  -6   5   7       23.22       37.48      5.42 o 
  -5   5   7       35.60       43.33      4.00 o 
  -4   5   7       27.23       31.41      3.18 o 
  -3   5   7      992.19      888.77     28.24 o 
  -2   5   7     1714.74     1781.31     82.31 o 
  -1   5   7     1578.97     1660.26     86.85 o 
   0   5   7      277.01      283.90     13.56 o 
   1   5   7      272.97      324.73     29.39 o 
   2   5   7       50.69       62.18      4.39 o 
   3   5   7     1222.26     1234.36     78.96 o 
   4   5   7       19.58       24.01      1.97 o 
   5   5   7        5.53        9.44      1.50 o 
   6   5   7       20.40       27.34      2.40 o 
   7   5   7      543.24      560.36     45.34 o 
   8   5   7       48.41       66.26      5.36 o 
   9   5   7       23.68       21.29      5.02 o 
  10   5   7      481.05      468.83     19.26 o 
  11   5   7      996.14      998.96     29.97 o 
  12   5   7      494.49      472.22     21.56 o 
  -6   6   7       50.60       52.68      7.80 o 
  -5   6   7      220.01      218.59     12.88 o 
  -4   6   7      383.47      376.42     16.14 o 
  -3   6   7      108.76      109.28      5.28 o 
  -2   6   7       55.81       42.93      3.41 o 
  -1   6   7       75.84       81.06      4.17 o 
   0   6   7        3.18        6.63      1.14 o 
   1   6   7       38.81       39.51      2.87 o 
   2   6   7       80.62       56.74      4.92 o 
   3   6   7        2.58        9.68      1.52 o 
   4   6   7        3.22        2.59      0.86 o 
   5   6   7      513.87      533.44     36.62 o 
   6   6   7      364.40      378.51     32.85 o 
   7   6   7      336.42      350.28     27.35 o 
   8   6   7       36.80       34.19      3.21 o 
   9   6   7      301.91      293.91     14.31 o 
  10   6   7       80.34       70.71      8.07 o 
  11   6   7       88.33       89.90      9.22 o 
  12   6   7       75.55       75.19      8.75 o 
  -6   7   7      221.22      208.82     13.90 o 
  -5   7   7      101.38      105.56      9.63 o 
  -4   7   7       51.58       63.80      7.39 o 
  -3   7   7       64.40       63.32      7.25 o 
  -2   7   7        9.60        3.19      2.98 o 
  -1   7   7      379.11      401.85     16.14 o 
   0   7   7        0.15        3.86      2.78 o 
   1   7   7      569.58      505.38     16.75 o 
   2   7   7       74.04       75.96      3.27 o 
   3   7   7      291.90      273.26     18.69 o 
   4   7   7        1.01        8.04      5.99 o 
   5   7   7      198.52      209.77     10.45 o 
   6   7   7      123.59      127.02      8.70 o 
   7   7   7       11.94       11.01      1.64 o 
   8   7   7      371.63      329.21      9.63 o 
   9   7   7       92.31       93.36      8.34 o 
  10   7   7       14.09       15.80      4.95 o 
  11   7   7        0.06        1.49      2.37 o 
  12   7   7        6.45        5.08      3.25 o 
  -6   8   7      101.29      110.17     10.31 o 
  -5   8   7      288.90      281.77     16.41 o 
  -4   8   7      212.08      207.67     13.70 o 
  -3   8   7       29.02       37.70      7.05 o 
  -2   8   7      149.31      133.70     10.44 o 
  -1   8   7      595.06      643.62     21.56 o 
   0   8   7      272.30      268.55     13.49 o 
   1   8   7       17.94       28.54      5.42 o 
   2   8   7       93.40      109.18      5.87 o 
   3   8   7       16.89       36.15      3.63 o 
   4   8   7      387.92      395.33     33.32 o 
   5   8   7       51.91       63.94      3.26 o 
   6   8   7       29.93       33.11      2.66 o 
   7   8   7       78.04       81.35      6.90 o 
   8   8   7       10.89       19.52      3.02 o 
   9   8   7        5.03        8.97      2.22 o 
  10   8   7        7.65       13.22      4.34 o 
  11   8   7       80.61       78.11      8.41 o 
  12   8   7       38.35       52.54      8.34 o 
  -5   9   7        0.23        2.17      3.25 o 
  -4   9   7        3.87        5.15      4.00 o 
  -3   9   7      122.14      109.09     10.51 o 
  -2   9   7      329.88      315.74     16.75 o 
  -1   9   7      776.07      747.69     24.68 o 
   0   9   7     1225.84     1225.00     30.24 o 
   1   9   7      203.91      220.08     12.61 o 
   2   9   7       17.08       15.80      3.07 o 
   3   9   7      205.83      194.65      8.08 o 
   4   9   7      126.17      125.24      7.93 o 
   5   9   7       60.71       67.91      4.60 o 
   6   9   7      120.53      121.92      8.34 o 
   7   9   7      925.15      884.65     24.48 o 
   8   9   7      119.44      132.75      9.49 o 
   9   9   7        3.24        3.01      4.07 o 
  10   9   7       19.27       29.83      5.90 o 
  11   9   7      107.94      119.80     10.31 o 
  -3  10   7       18.88       19.39      6.17 o 
  -2  10   7      182.33      175.13     13.02 o 
  -1  10   7      288.77      291.40     16.61 o 
   0  10   7      444.90      402.25     18.51 o 
   1  10   7      122.43      127.80     10.37 o 
   2  10   7       78.43       71.79      5.70 o 
   3  10   7      236.15      212.57     12.98 o 
   4  10   7      204.76      184.47     15.66 o 
   5  10   7      114.52      123.36     18.64 o 
   6  10   7      530.76      548.48     67.60 o 
   7  10   7      590.26      580.03     21.22 o 
   8  10   7      135.59      155.74     10.71 o 
   9  10   7      102.61      110.65      9.15 o 
  10  10   7        1.86        7.25      2.44 o 
  -2  11   7        0.04        2.10      2.98 o 
  -1  11   7       27.28       37.02      7.39 o 
   0  11   7       62.94       64.48      7.80 o 
   1  11   7        8.45       15.53      4.27 o 
   2  11   7      157.90      138.18     12.51 o 
   3  11   7      166.77      168.07     10.44 o 
   4  11   7       44.80       59.74      5.26 o 
   5  11   7      200.34      177.55     17.87 o 
   6  11   7      141.87      146.89     21.59 o 
   7  11   7       44.11       53.90      8.14 o 
   8  11   7       10.03       11.66      3.59 o 
   9  11   7        0.86        5.08      3.39 o 
  10  11   7      182.26      185.77     12.61 o 
   0  12   7        0.34        3.25      2.10 o 
   1  12   7        1.17        3.80      3.05 o 
   2  12   7       60.33       60.33      5.68 o 
   3  12   7      134.65      126.21     15.22 o 
   4  12   7      183.92      180.68     17.66 o 
   5  12   7      108.05      120.89     10.71 o 
   6  12   7        6.18        3.19      2.71 o 
   7  12   7       33.73       40.34      7.53 o 
   8  12   7      106.56      112.28      9.90 o 
   2  13   7      174.25      174.13      9.27 o 
   3  13   7      148.57      158.87      8.72 o 
   4  13   7       87.59       98.73      6.62 o 
   5  13   7       72.39       75.12      7.73 o 
   6  13   7        3.26        5.70      3.19 o 
  -4 -11   8        0.79        1.83      2.85 o 
  -3 -11   8       65.32       58.99      9.22 o 
  -2 -11   8      156.78      170.31     12.48 o 
  -1 -11   8        3.67       11.53      4.47 o 
   0 -11   8        0.65        0.27      2.10 o 
   1 -11   8       16.85       27.75      4.41 o 
  -6 -10   8        4.04        3.32      2.85 o 
  -5 -10   8        1.76        4.47      2.64 o 
  -4 -10   8        3.60        4.14      2.51 o 
  -3 -10   8       26.08       36.54      6.98 o 
  -2 -10   8      240.65      221.09     14.10 o 
  -1 -10   8       35.41       34.17      6.71 o 
   0 -10   8        0.50        4.71      1.74 o 
   1 -10   8       21.20       33.36      6.24 o 
   2 -10   8        0.27        1.95      1.96 o 
   3 -10   8        0.63        6.81      2.35 o 
  -7  -9   8       39.77       33.43      6.51 o 
  -6  -9   8       75.57       76.68      8.47 o 
  -5  -9   8        7.14        8.47      3.80 o 
  -4  -9   8       11.77       16.14      4.75 o 
  -3  -9   8       45.78       56.54      6.78 o 
  -2  -9   8      173.74      140.82     10.71 o 
  -1  -9   8       75.30       97.61      5.74 o 
   0  -9   8        0.45        1.79      2.20 o 
   1  -9   8        9.50       17.56      4.14 o 
   2  -9   8       58.79       55.56      5.31 o 
   3  -9   8      314.94      353.47     12.80 o 
   4  -9   8      145.96      170.45     12.68 o 
   5  -9   8       73.32       70.31      8.07 o 
  -6  -8   8        8.68        9.22      4.07 o 
  -5  -8   8        5.80        7.53      3.86 o 
  -4  -8   8      174.59      141.57     10.64 o 
  -3  -8   8      445.20      390.93     17.36 o 
  -2  -8   8       43.36       36.68      6.44 o 
  -1  -8   8        8.83       25.81      3.46 o 
   0  -8   8        5.63       10.06      2.18 o 
   1  -8   8      368.21      342.26     28.54 o 
   2  -8   8      455.52      525.47     26.44 o 
   3  -8   8      223.00      203.10      9.22 o 
   4  -8   8       70.18       88.00      8.75 o 
   5  -8   8        6.19       13.49      4.27 o 
   6  -8   8        4.41        7.73      3.25 o 
  -8  -7   8      275.83      304.69     16.61 o 
  -7  -7   8      518.21      534.12     20.61 o 
  -6  -7   8      287.88      307.54     14.85 o 
  -5  -7   8      102.75       98.44      7.93 o 
  -4  -7   8        2.76       13.83      3.73 o 
  -3  -7   8      250.14      223.06     12.54 o 
  -2  -7   8       54.12       52.88      6.10 o 
  -1  -7   8       81.68       90.39     12.24 o 
   0  -7   8        5.66       10.54      2.20 o 
   1  -7   8       36.78       29.81      3.66 o 
   2  -7   8       54.12       48.43      4.68 o 
   3  -7   8       52.69       72.22      5.50 o 
   4  -7   8       15.82       29.70      5.90 o 
   5  -7   8      272.10      265.30     15.05 o 
   6  -7   8      714.12      635.69     24.48 o 
   7  -7   8      214.10      224.96     14.85 o 
  -9  -6   8       34.12       49.29      8.27 o 
  -8  -6   8      168.64      186.92     13.15 o 
  -7  -6   8      289.29      303.61     15.73 o 
  -6  -6   8      145.72      146.04     10.24 o 
  -5  -6   8       22.87       24.00      4.95 o 
  -4  -6   8        0.56        2.92      2.17 o 
  -3  -6   8       33.56       38.10      5.29 o 
  -2  -6   8      430.55      414.16     19.56 o 
  -1  -6   8      622.64      654.78     36.94 o 
   0  -6   8      782.98      749.11     35.06 o 
   1  -6   8      192.79      181.85      6.76 o 
   2  -6   8       59.33       59.23      3.32 o 
   3  -6   8      155.52      148.39      7.12 o 
   4  -6   8       70.44       61.63      6.71 o 
   5  -6   8      622.43      596.09     21.70 o 
   6  -6   8      498.44      484.16     20.41 o 
   7  -6   8      109.40      102.78     10.03 o 
   8  -6   8      120.60      130.99     11.32 o 
  -9  -5   8       16.43       20.68      5.29 o 
  -8  -5   8       21.60       34.65      7.05 o 
  -7  -5   8      363.39      371.81     17.36 o 
  -6  -5   8      101.81       99.46      8.81 o 
  -5  -5   8        5.04        5.97      2.98 o 
  -4  -5   8      583.49      499.34     16.68 o 
  -3  -5   8      491.92      440.70     14.85 o 
  -2  -5   8      264.82      302.68     15.53 o 
  -1  -5   8       21.13       31.46      3.59 o 
   0  -5   8       26.83       25.98      2.16 o 
   1  -5   8       66.28       85.70      3.41 o 
   2  -5   8        8.87        5.68      1.11 o 
   3  -5   8        5.79        9.72      1.66 o 
   4  -5   8       11.11       15.04      2.36 o 
   5  -5   8       21.56       22.78      5.42 o 
   6  -5   8       90.02       78.72      8.41 o 
   7  -5   8        3.35        3.12      2.92 o 
   8  -5   8       67.84       77.29      8.61 o 
   9  -5   8       46.42       59.39      8.75 o 
  -9  -4   8      303.61      323.61     17.90 o 
  -8  -4   8      135.30      140.41     11.39 o 
  -7  -4   8       93.77       87.39      8.75 o 
  -6  -4   8       10.92       16.61      4.88 o 
  -5  -4   8       61.68       61.29      6.71 o 
  -4  -4   8       40.67       44.48      6.10 o 
  -3  -4   8        1.84        6.24      2.64 o 
  -2  -4   8     1825.42     1906.12    106.51 o 
  -1  -4   8        1.25        4.40      1.12 o 
   0  -4   8        1.47        3.18      1.93 o 
   1  -4   8       58.41       38.83      2.75 o 
   2  -4   8       27.51       43.62      2.52 o 
   3  -4   8       26.52       21.74      1.78 o 
   4  -4   8        6.03        5.42      1.45 o 
   5  -4   8       64.17       68.48      4.36 o 
   6  -4   8       35.72       37.76      5.08 o 
   7  -4   8        1.40        6.04      3.83 o 
   8  -4   8       69.61       57.65      5.32 o 
   9  -4   8        0.27        4.27      3.53 o 
  10  -4   8       41.92       62.99      7.66 o 
  -9  -3   8      298.98      320.49     17.83 o 
  -8  -3   8       21.79       29.76      6.78 o 
  -7  -3   8        7.53       18.85      5.22 o 
  -6  -3   8      368.94      366.93     16.48 o 
  -5  -3   8      555.47      543.62     18.58 o 
  -4  -3   8      851.27      735.02     20.20 o 
  -3  -3   8     3471.48     3793.43    317.10 o 
  -2  -3   8     1514.92     1554.52     97.36 o 
  -1  -3   8     2266.75     2412.10    168.99 o 
   0  -3   8       24.94       12.33      2.00 o 
   1  -3   8     1089.53     1148.84     87.77 o 
   2  -3   8      400.57      454.00     14.28 o 
   3  -3   8      303.34      271.48     11.81 o 
   4  -3   8       24.83       16.40      7.25 o 
   5  -3   8       10.26       16.00      4.64 o 
   6  -3   8      359.50      335.29     19.90 o 
   7  -3   8      777.10      754.09     39.02 o 
   8  -3   8        1.15        2.96      1.66 o 
   9  -3   8       15.57       27.19      4.51 o 
  10  -3   8      165.68      175.13     21.83 o 
  -9  -2   8        0.39        4.41      3.05 o 
  -8  -2   8       72.65       64.68      9.15 o 
  -7  -2   8      427.74      384.63     17.56 o 
  -6  -2   8     1926.73     1970.53     37.29 o 
  -5  -2   8     1095.69      992.38     24.88 o 
  -4  -2   8      504.91      398.86     14.92 o 
  -3  -2   8      116.41      127.16     14.00 o 
  -2  -2   8      794.26      886.47     82.00 o 
  -1  -2   8      187.11      184.45     10.54 o 
   0  -2   8       76.27       78.66      5.22 o 
   1  -2   8     1191.71     1191.00    112.95 o 
   2  -2   8     4808.75     4755.55    207.15 o 
   3  -2   8     1259.95     1266.80     47.61 o 
   4  -2   8     1900.47     1835.81    108.45 o 
   5  -2   8      780.98      715.52     49.90 o 
   6  -2   8      109.17      104.26      5.66 o 
   7  -2   8     1287.75     1240.65     57.53 o 
   8  -2   8       20.27       22.05      3.33 o 
   9  -2   8      140.45      139.49      7.13 o 
  10  -2   8       60.55       65.53     13.97 o 
  11  -2   8       38.28       49.56      7.59 o 
  -9  -1   8        1.15        7.25      3.39 o 
  -8  -1   8        0.97        4.41      2.78 o 
  -7  -1   8       83.89       83.19      8.20 o 
  -6  -1   8      140.63      114.78      9.36 o 
  -5  -1   8      567.96      581.45     19.05 o 
  -4  -1   8       70.00       60.88      6.24 o 
  -3  -1   8      459.68      468.74     50.82 o 
  -2  -1   8     1207.99     1297.78    101.53 o 
  -1  -1   8     1110.23     1103.55     59.19 o 
   0  -1   8     2009.72     2216.32    146.75 o 
   1  -1   8     7675.14     8339.04    361.49 o 
   2  -1   8     1862.79     1843.15    147.19 o 
   3  -1   8     2951.44     2978.67    220.45 o 
   4  -1   8       18.36       18.18      2.58 o 
   5  -1   8      550.79      479.10     25.02 o 
   6  -1   8      663.34      685.16     42.98 o 
   7  -1   8       11.09       10.53      2.81 o 
   8  -1   8      177.54      173.75     18.58 o 
   9  -1   8       32.71       42.08      5.42 o 
  10  -1   8      183.70      183.98     14.71 o 
  11  -1   8       39.07       52.61      6.44 o 
  -9   0   8        1.05        1.02      2.37 o 
  -8   0   8       27.07       44.00      7.59 o 
  -7   0   8       28.61       25.76      5.63 o 
  -6   0   8        5.34        4.95      3.19 o 
  -5   0   8        0.65        6.31      2.64 o 
  -4   0   8       11.50       25.37      2.75 o 
  -3   0   8        1.48        4.82      1.49 o 
  -2   0   8     2888.42     3053.32    296.32 o 
  -1   0   8      955.90     1124.75     84.82 o 
   0   0   8      252.04      187.25     12.75 o 
   1   0   8       21.63       10.29      1.24 o 
   2   0   8     2293.22     2597.69    233.47 o 
   3   0   8      633.89      615.56     38.14 o 
   4   0   8       64.25       46.85      3.28 o 
   5   0   8     2138.54     2150.44    121.84 o 
   6   0   8     1994.03     1962.16    111.94 o 
   7   0   8      538.07      576.50     17.49 o 
   8   0   8      532.65      502.19     38.92 o 
   9   0   8        2.97        2.92      1.81 o 
  10   0   8        0.63        0.40      2.68 o 
  11   0   8       68.32       67.80      7.53 o 
  12   0   8        1.68       -0.61      1.90 o 
  -9   1   8       20.19       33.76      6.85 o 
  -8   1   8       22.92       25.70      5.97 o 
  -7   1   8       30.92       45.83      7.39 o 
  -6   1   8        8.85        6.71      3.12 o 
  -5   1   8       48.55       54.65      6.24 o 
  -4   1   8       97.96       95.68     13.15 o 
  -3   1   8       74.70       74.30      3.89 o 
  -2   1   8     1851.22     2196.40    184.58 o 
  -1   1   8     2073.95     2169.88    233.20 o 
   0   1   8       51.77       45.38      3.12 o 
   1   1   8      954.85     1085.47    124.55 o 
   2   1   8      364.82      541.79     62.82 o 
   3   1   8     3257.64     3339.93    267.30 o 
   4   1   8      913.68     1024.43     91.63 o 
   5   1   8      111.11      115.80      6.58 o 
   6   1   8     2133.04     2132.61    134.75 o 
   7   1   8       85.76       80.75     13.49 o 
   8   1   8       40.90       29.20      3.62 o 
   9   1   8      183.62      164.29     23.39 o 
  10   1   8       22.55       23.93      5.56 o 
  11   1   8       44.62       45.02      7.66 o 
  12   1   8        0.06        5.49      2.78 o 
  -9   2   8       14.08       24.88      5.49 o 
  -8   2   8       24.63       20.07      5.22 o 
  -7   2   8       40.53       44.34      7.12 o 
  -6   2   8      482.71      475.55     18.58 o 
  -5   2   8      215.72      235.47      7.84 o 
  -4   2   8      570.70      541.19     71.83 o 
  -3   2   8      235.55      232.46     12.95 o 
  -2   2   8       74.46       54.57      5.86 o 
  -1   2   8     1591.47     1700.59    144.14 o 
   0   2   8      255.37      272.06     32.44 o 
   1   2   8       75.68       93.59     11.83 o 
   2   2   8     3718.06     3673.29    328.52 o 
   3   2   8      222.12      201.98     22.24 o 
   4   2   8     1508.01     1478.33    110.38 o 
   5   2   8     1413.58     1482.60    118.72 o 
   6   2   8      214.36      222.41     18.78 o 
   7   2   8      798.99      785.97    125.90 o 
   8   2   8        5.95        6.80      1.77 o 
   9   2   8        4.11        5.37      2.07 o 
  10   2   8      116.96      104.07      9.29 o 
  11   2   8      104.40       96.82      9.56 o 
  12   2   8        6.34        9.76      3.12 o 
  -8   3   8      102.10       89.70      8.75 o 
  -7   3   8      152.59      134.85     10.31 o 
  -6   3   8        0.13        0.07      2.71 o 
  -5   3   8      313.08      326.88      9.69 o 
  -4   3   8      345.14      334.71     41.53 o 
  -3   3   8      414.13      448.88     26.07 o 
  -2   3   8        0.48        3.35      1.40 o 
  -1   3   8     1300.40     1395.95    119.60 o 
   0   3   8     2608.75     2877.36    268.35 o 
   1   3   8     1362.15     1396.45    146.41 o 
   2   3   8     2548.01     2761.83    305.67 o 
   3   3   8     2150.99     1973.94    215.23 o 
   4   3   8     3312.99     3497.00    351.00 o 
   5   3   8      889.62      822.30     37.61 o 
   6   3   8      338.91      336.48     15.74 o 
   7   3   8        3.06        7.51      3.39 o 
   8   3   8       16.20       20.17      2.88 o 
   9   3   8        0.42        4.30      3.63 o 
  10   3   8      176.27      173.97     12.00 o 
  11   3   8      262.57      239.47     14.64 o 
  12   3   8      133.12      163.19     12.48 o 
  -8   4   8        2.45        3.59      2.51 o 
  -7   4   8       81.01       73.56      7.66 o 
  -6   4   8      425.82      431.88     17.63 o 
  -5   4   8      942.76      910.89     57.97 o 
  -4   4   8      112.04      101.13      7.05 o 
  -3   4   8      378.90      404.41     10.10 o 
  -2   4   8     1327.68     1373.28     49.76 o 
  -1   4   8     1547.97     1729.70     28.00 o 
   0   4   8     3098.86     3066.10    253.84 o 
   1   4   8      937.54      912.35     98.51 o 
   2   4   8        0.15        1.36      0.99 o 
   3   4   8      437.41      430.93     39.26 o 
   4   4   8      298.67      289.97     18.84 o 
   5   4   8      105.11      119.35      5.28 o 
   6   4   8      199.51      178.43     10.59 o 
   7   4   8     1408.52     1330.60    257.91 o 
   8   4   8     1097.80     1135.46    142.99 o 
   9   4   8      487.61      475.95     18.51 o 
  10   4   8      263.22      250.79     14.17 o 
  11   4   8      320.85      314.39     17.09 o 
  12   4   8       56.74       61.56      9.29 o 
  -6   5   8      659.43      609.78     14.88 o 
  -5   5   8      598.85      597.29     13.99 o 
  -4   5   8      103.26      108.53      5.69 o 
  -3   5   8       61.21       57.99      4.09 o 
  -2   5   8        6.94       11.57      2.23 o 
  -1   5   8       91.07       73.61      4.17 o 
   0   5   8      140.77      109.48     12.00 o 
   1   5   8      226.96      220.78     29.09 o 
   2   5   8        6.95       52.93     31.26 o 
   3   5   8     1284.23     1259.97     76.46 o 
   4   5   8      128.04      112.18      9.95 o 
   5   5   8      134.24      122.40      6.56 o 
   6   5   8     2098.49     2101.74    141.02 o 
   7   5   8     1061.34     1034.43     95.39 o 
   8   5   8      987.34     1086.16    116.07 o 
   9   5   8        6.58        5.76      3.25 o 
  10   5   8        2.32        5.02      3.25 o 
  11   5   8        0.28        3.32      4.27 o 
  12   5   8        2.25        4.47      3.19 o 
  -6   6   8      153.33      172.69     11.80 o 
  -5   6   8       93.53       92.55      8.88 o 
  -4   6   8       50.33       60.07      7.05 o 
  -3   6   8       13.06       16.68      2.63 o 
  -2   6   8     1326.52     1287.52     29.49 o 
  -1   6   8      429.60      434.56     10.05 o 
   0   6   8        0.69        6.56      3.66 o 
   1   6   8       61.16       53.48      3.50 o 
   2   6   8       72.46       78.45      8.78 o 
   3   6   8      325.32      291.97     18.27 o 
   4   6   8      334.34      304.82     21.03 o 
   5   6   8       24.53       31.42      2.31 o 
   6   6   8       18.32       21.35      2.28 o 
   7   6   8       80.28       92.99     10.51 o 
   8   6   8      209.81      227.03     26.34 o 
   9   6   8      135.97      124.41      9.63 o 
  10   6   8       44.11       46.37      7.39 o 
  11   6   8      256.22      269.44     15.66 o 
  12   6   8      262.27      245.30     15.59 o 
  -6   7   8        1.83        1.42      3.39 o 
  -5   7   8       34.12       39.87      7.12 o 
  -4   7   8        0.01        5.42      3.53 o 
  -3   7   8      137.76      158.99     11.19 o 
  -2   7   8      146.93      142.18     10.17 o 
  -1   7   8      140.26      155.94     10.58 o 
   0   7   8      212.18      244.08     12.54 o 
   1   7   8       48.05       42.77      3.22 o 
   2   7   8       38.02       39.27      2.93 o 
   3   7   8       14.17       18.09      3.59 o 
   4   7   8       87.49       84.94      9.63 o 
   5   7   8      222.34      219.26     15.82 o 
   6   7   8      189.39      187.96     16.80 o 
   7   7   8       15.21       15.96      3.28 o 
   8   7   8      113.12      123.72      5.89 o 
   9   7   8       16.33       16.34      4.47 o 
  10   7   8        5.18        4.07      3.19 o 
  11   7   8       14.35       10.58      4.00 o 
  12   7   8      123.64      139.40     11.73 o 
  -5   8   8      169.46      178.04     13.36 o 
  -4   8   8       66.04       67.05      8.14 o 
  -3   8   8      129.16      124.95     10.37 o 
  -2   8   8      469.00      466.73     19.39 o 
  -1   8   8      917.89      903.97     25.90 o 
   0   8   8      906.62      954.89     25.90 o 
   1   8   8       20.30       19.59      4.54 o 
   2   8   8        1.81        4.02      1.80 o 
   3   8   8       36.58       49.22      4.23 o 
   4   8   8      178.28      196.59     13.59 o 
   5   8   8       31.31       33.78      2.88 o 
   6   8   8        7.25        9.07      1.66 o 
   7   8   8      220.02      213.66     21.31 o 
   8   8   8        4.59        5.68      1.93 o 
   9   8   8      149.42      158.45     10.78 o 
  10   8   8        5.63        6.71      2.98 o 
  11   8   8       17.18       25.83      5.90 o 
  12   8   8      242.43      282.45     16.61 o 
  -4   9   8      637.24      635.69     25.09 o 
  -3   9   8      102.96      102.78      9.97 o 
  -2   9   8      237.00      221.16     14.44 o 
  -1   9   8      145.84      132.34     10.85 o 
   0   9   8        3.38        7.80      3.80 o 
   1   9   8      159.81      170.72     11.32 o 
   2   9   8      292.08      288.95     22.81 o 
   3   9   8      455.30      445.19     14.78 o 
   4   9   8      490.63      480.66     39.29 o 
   5   9   8       76.13       72.30      6.14 o 
   6   9   8       40.94       52.50      4.98 o 
   7   9   8      155.66      168.38     12.71 o 
   8   9   8      190.62      193.09     11.46 o 
   9   9   8      306.91      319.56     12.00 o 
  10   9   8       45.23       57.22      6.58 o 
  11   9   8        6.87       10.24      4.61 o 
  -3  10   8       17.97       24.88      6.31 o 
  -2  10   8       56.67       56.14      8.81 o 
  -1  10   8      101.50      100.61     10.31 o 
   0  10   8      277.77      292.89     15.93 o 
   1  10   8      996.98      981.67     28.41 o 
   2  10   8      479.60      469.92     36.00 o 
   3  10   8     1074.36     1015.82     74.55 o 
   4  10   8      850.84      843.04     65.80 o 
   5  10   8      229.58      219.25     14.68 o 
   6  10   8        2.22        4.18      1.73 o 
   7  10   8       13.95       20.68      5.15 o 
   8  10   8        8.76       20.88      4.81 o 
   9  10   8        4.36       11.46      3.39 o 
  -2  11   8       42.17       38.10      7.80 o 
  -1  11   8      138.41      158.79     12.61 o 
   0  11   8      168.90      164.62     12.54 o 
   1  11   8      464.30      399.47     18.92 o 
   2  11   8      130.59      126.57      8.31 o 
   3  11   8       12.41       16.31      4.41 o 
   4  11   8       22.49       23.41      6.58 o 
   5  11   8       25.76       37.12      5.22 o 
   6  11   8       54.79       59.93      4.65 o 
   7  11   8      158.82      162.04     11.80 o 
   8  11   8      121.57      105.63      9.49 o 
   9  11   8       28.45       33.36      5.90 o 
  10  11   8        9.89       14.98      3.80 o 
   0  12   8      265.51      262.79     16.20 o 
   1  12   8      324.29      311.88     17.42 o 
   2  12   8        7.34       14.10      3.73 o 
   3  12   8       29.75       32.34      4.67 o 
   4  12   8        7.24       14.60      3.08 o 
   5  12   8        5.92        8.45      3.02 o 
   6  12   8        0.27       -0.75      2.17 o 
   7  12   8       69.51       61.63      9.15 o 
   8  12   8       51.27       59.32      7.19 o 
   3  13   8       17.76       20.63      4.31 o 
   4  13   8      119.17      113.27      7.21 o 
   5  13   8       67.24       73.91      6.03 o 
   6  13   8       47.40       53.77      8.47 o 
  -2 -11   9        3.40       13.02      4.81 o 
  -1 -11   9       52.43       63.46      7.32 o 
  -5 -10   9      135.57      102.99     10.03 o 
  -4 -10   9       31.04       28.07      6.31 o 
  -3 -10   9       15.64       17.22      4.75 o 
  -2 -10   9        3.60        1.97      2.44 o 
  -1 -10   9        2.74        6.51      4.00 o 
   0 -10   9       12.02       26.10      5.15 o 
   1 -10   9      127.88      122.05      7.40 o 
   2 -10   9      124.54      141.66      8.08 o 
   3 -10   9       28.11       35.11      4.96 o 
  -6  -9   9      126.28      128.01     11.19 o 
  -5  -9   9       30.66       38.58      7.39 o 
  -4  -9   9        3.95        8.00      3.59 o 
  -3  -9   9       13.48       19.80      4.61 o 
  -2  -9   9       88.56       65.02      7.80 o 
  -1  -9   9      202.42      205.30     12.81 o 
   0  -9   9       93.06       91.16      9.25 o 
   1  -9   9      277.64      277.37     14.71 o 
   2  -9   9      349.03      380.02     13.15 o 
   3  -9   9       94.78       97.49      6.64 o 
   4  -9   9        1.16        6.44      2.85 o 
   5  -9   9       38.22       35.19      6.51 o 
  -5  -8   9       22.29       14.51      4.61 o 
  -4  -8   9       11.18       17.02      4.68 o 
  -3  -8   9      127.51      113.90      9.49 o 
  -2  -8   9      520.11      481.85     19.05 o 
  -1  -8   9      401.39      422.43     47.02 o 
   0  -8   9       32.51       37.33      4.81 o 
   1  -8   9       63.26       75.73      7.32 o 
   2  -8   9       14.52       11.77      2.85 o 
   3  -8   9        2.29        1.14      1.84 o 
   4  -8   9      130.29      132.55     10.78 o 
   5  -8   9      384.58      386.53     19.32 o 
   6  -8   9      264.91      253.03     16.00 o 
  -8  -7   9      106.40      121.02     10.71 o 
  -7  -7   9      132.39      162.99     12.00 o 
  -6  -7   9       86.77       89.90      8.34 o 
  -5  -7   9        2.52        8.54      3.05 o 
  -4  -7   9      124.34      145.09      9.49 o 
  -2  -7   9       23.69       29.70      5.70 o 
  -1  -7   9       16.39       21.44      3.05 o 
   0  -7   9      151.04      131.09     19.22 o 
   1  -7   9      427.03      396.88     28.92 o 
   2  -7   9      968.22      950.10     18.54 o 
   3  -7   9      474.45      488.22     19.02 o 
   4  -7   9      291.71      266.72     14.85 o 
   5  -7   9      197.06      194.45     13.22 o 
   6  -7   9       75.22       90.31      9.97 o 
   7  -7   9       96.77      108.28     10.51 o 
  -8  -6   9        2.33        4.61      3.25 o 
  -7  -6   9       65.32       75.66      8.61 o 
  -6  -6   9      175.28      175.19     11.53 o 
  -5  -6   9      109.44       95.53      8.20 o 
  -4  -6   9       33.63       37.02      5.90 o 
  -3  -6   9      290.14      266.86     12.14 o 
  -2  -6   9      265.49      306.73     12.41 o 
  -1  -6   9      105.50      126.04      7.67 o 
   0  -6   9       26.55       37.84      5.12 o 
   1  -6   9       31.35       49.47      4.75 o 
   2  -6   9       35.11       35.40      4.17 o 
   3  -6   9      584.55      629.83     46.75 o 
   4  -6   9      162.96      159.40     11.05 o 
   5  -6   9        0.65        2.78      2.85 o 
   6  -6   9      175.81      157.02     12.48 o 
   7  -6   9       48.36       55.19      8.95 o 
   8  -6   9      152.06      158.04     12.68 o 
  -9  -5   9       48.69       64.55      8.00 o 
  -8  -5   9       10.14       22.17      5.83 o 
  -7  -5   9      100.78      105.09      9.63 o 
  -6  -5   9       37.38       30.78      6.17 o 
  -5  -5   9       49.97       33.36      6.17 o 
  -4  -5   9        1.42       21.22      4.88 o 
  -3  -5   9       18.68       25.97      4.81 o 
  -2  -5   9        5.57        9.10      7.53 o 
  -1  -5   9        1.75        5.90      1.76 o 
   0  -5   9       21.19       19.55      4.10 o 
   1  -5   9      137.42      154.58      4.74 o 
   2  -5   9        9.62        5.30      1.40 o 
   3  -5   9       97.59       69.73      5.49 o 
   4  -5   9      161.77      180.89     11.05 o 
   5  -5   9        0.36       -0.20      2.10 o 
   6  -5   9      114.72      140.48     10.71 o 
   7  -5   9        8.58       16.54      5.56 o 
   8  -5   9       17.79       26.24      6.24 o 
   9  -5   9       15.95       19.39      5.15 o 
  -9  -4   9       37.13       28.81      6.51 o 
  -8  -4   9       17.00       17.49      5.02 o 
  -7  -4   9      282.23      290.39     15.80 o 
  -6  -4   9      894.95      901.94     26.17 o 
  -5  -4   9      305.99      243.74     12.88 o 
  -4  -4   9      374.60      354.66     14.71 o 
  -3  -4   9        1.32        7.53      3.19 o 
  -2  -4   9      492.06      465.31     15.12 o 
  -1  -4   9      904.89      995.77     54.38 o 
   0  -4   9     1092.82     1135.46     55.43 o 
   1  -4   9       22.13       29.28      2.68 o 
   2  -4   9       10.93        5.58      1.08 o 
   3  -4   9      122.11      138.58      8.63 o 
   4  -4   9      750.14      691.94     32.54 o 
   5  -4   9      326.58      289.32     20.41 o 
   6  -4   9      717.33      623.28     59.83 o 
   7  -4   9      182.09      185.71     14.14 o 
   8  -4   9       97.30      102.78      9.70 o 
   9  -4   9       32.42       48.82      7.93 o 
  10  -4   9        0.40        5.42      3.19 o 
  -9  -3   9      153.99      161.84     12.81 o 
  -8  -3   9      175.10      180.82     13.09 o 
  -7  -3   9      367.15      335.81     16.88 o 
  -6  -3   9     1599.64     1581.76     34.58 o 
  -5  -3   9      531.13      481.38     18.03 o 
  -4  -3   9      329.72      324.62     14.24 o 
  -3  -3   9      137.90      134.51      9.09 o 
  -2  -3   9       14.61       19.17      2.62 o 
  -1  -3   9       78.13       77.08      5.15 o 
   0  -3   9        5.85       11.08      1.84 o 
   1  -3   9       34.42       28.99      2.65 o 
   2  -3   9     2335.61     2330.62    110.06 o 
   3  -3   9      211.37      205.80      6.83 o 
   4  -3   9      554.14      499.85     11.06 o 
   5  -3   9      566.88      525.35     19.73 o 
   6  -3   9      314.54      302.82     24.54 o 
   7  -3   9      221.04      210.11      8.34 o 
   8  -3   9      532.25      493.49     24.48 o 
   9  -3   9       47.59       51.67      6.07 o 
  10  -3   9        3.58        6.34      3.97 o 
  -9  -2   9      123.09      132.07     11.39 o 
  -8  -2   9       26.65       35.93      6.98 o 
  -7  -2   9      148.62      157.29     11.80 o 
  -6  -2   9      139.11      134.92     10.58 o 
  -5  -2   9      104.26      113.50      9.15 o 
  -4  -2   9       65.26       76.00      7.39 o 
  -3  -2   9     1683.25     1923.04    166.62 o 
  -2  -2   9     3695.38     4046.07    378.12 o 
  -1  -2   9     3448.62     3553.32    166.45 o 
   0  -2   9     2207.06     2128.43     29.43 o 
   1  -2   9     1738.40     1826.72    116.89 o 
   2  -2   9      909.41      961.09     45.15 o 
   3  -2   9     2853.83     2916.00    206.48 o 
   4  -2   9      714.29      642.26     46.14 o 
   5  -2   9       94.76       75.31      4.60 o 
   6  -2   9      676.20      619.74     45.09 o 
   7  -2   9        3.56        5.62      2.21 o 
   8  -2   9        6.01        8.30      2.24 o 
   9  -2   9       32.53       38.59      5.39 o 
  10  -2   9      256.06      251.61     24.34 o 
  11  -2   9      467.42      484.51     64.31 o 
  -9  -1   9       55.81       61.29      9.29 o 
  -8  -1   9        2.21       -0.07      2.10 o 
  -7  -1   9      154.79      160.62     11.66 o 
  -6  -1   9      276.10      262.93     14.24 o 
  -5  -1   9      471.56      426.46     16.95 o 
  -4  -1   9      175.35      150.24      9.63 o 
  -3  -1   9      411.33      419.93     32.34 o 
  -2  -1   9     2842.78     3048.72    243.74 o 
  -1  -1   9     1286.87     1455.84     85.66 o 
   0  -1   9      650.38      679.96     48.88 o 
   1  -1   9       33.51       32.68      3.39 o 
   2  -1   9      792.17      725.86     38.54 o 
   3  -1   9      193.89      165.56     14.48 o 
   4  -1   9      145.67      119.33     10.00 o 
   5  -1   9      542.13      514.09     23.90 o 
   6  -1   9      314.03      260.95     10.61 o 
   7  -1   9      934.60      904.62     58.41 o 
   8  -1   9      124.71      118.86      6.71 o 
   9  -1   9        5.04       10.09      2.31 o 
  10  -1   9        5.73        8.28      2.59 o 
  11  -1   9      142.76      139.67     10.98 o 
  -9   0   9       17.48       15.39      4.47 o 
  -8   0   9       57.19       67.39      7.59 o 
  -7   0   9       11.96        8.54      3.80 o 
  -6   0   9      119.95      102.17      9.15 o 
  -5   0   9      336.28      289.71     13.97 o 
  -4   0   9        9.41       14.44      3.86 o 
  -3   0   9       37.59       21.95      4.68 o 
  -2   0   9       69.81       68.09     10.03 o 
  -1   0   9      130.19      111.81      8.10 o 
   0   0   9       78.83       84.63     11.70 o 
   1   0   9     2187.81     2356.46    183.26 o 
   2   0   9       40.36       32.59      2.77 o 
   3   0   9     1813.26     1591.46     25.22 o 
   4   0   9       67.86       61.76      8.64 o 
   5   0   9       11.32        2.72      1.50 o 
   6   0   9       23.10       22.28      3.23 o 
   7   0   9        4.71       14.60      2.85 o 
   8   0   9       55.81       58.88      5.25 o 
   9   0   9      222.52      198.28     26.61 o 
  10   0   9      240.28      249.09     15.97 o 
  11   0   9       29.42       36.95      6.92 o 
  -8   1   9        1.89        9.42      3.86 o 
  -7   1   9       37.52       47.46      7.66 o 
  -6   1   9      239.48      256.82     13.97 o 
  -5   1   9      445.84      447.54     17.42 o 
  -4   1   9      135.06      115.98      5.26 o 
  -3   1   9      273.53      309.11     25.26 o 
  -2   1   9       40.79       32.39      5.15 o 
  -1   1   9      158.90      159.65     16.78 o 
   0   1   9       23.72       23.55      5.12 o 
   1   1   9       27.61       15.21      2.30 o 
   2   1   9      393.04      277.11     23.76 o 
   3   1   9       96.25      105.50      9.42 o 
   4   1   9      272.62      253.33     17.90 o 
   5   1   9      386.14      390.67     46.54 o 
   6   1   9      769.35      726.26     85.53 o 
   7   1   9        0.15        1.51      2.41 o 
   8   1   9      148.38      142.81     13.70 o 
   9   1   9       25.90       33.31      4.14 o 
  10   1   9       34.64       37.54      4.53 o 
  11   1   9       39.79       44.54      7.66 o 
  12   1   9        2.19        9.22      2.85 o 
  -8   2   9       32.14       47.05      8.14 o 
  -7   2   9       43.04       48.41      7.59 o 
  -6   2   9        0.12        0.95      2.85 o 
  -5   2   9      278.70      296.08     14.24 o 
  -4   2   9      547.52      586.75     46.41 o 
  -3   2   9        5.65       13.80      2.44 o 
  -2   2   9      343.85      363.97     27.49 o 
  -1   2   9     3152.01     3453.13    321.51 o 
   0   2   9     4137.88     4503.84    419.61 o 
   1   2   9     4260.22     4417.14    440.76 o 
   2   2   9     1519.96     1649.56    170.38 o 
   3   2   9     5316.68     5259.61    513.45 o 
   4   2   9     3875.06     4267.36    380.56 o 
   5   2   9      302.56      321.83     38.44 o 
   6   2   9      207.86      246.85     26.24 o 
   7   2   9      423.25      437.29     38.85 o 
   8   2   9       11.14       19.74      2.99 o 
   9   2   9       20.41       25.25      3.42 o 
  10   2   9        7.41       16.61      4.61 o 
  11   2   9        6.90        5.63      3.25 o 
  12   2   9       18.35       27.73      5.76 o 
  -8   3   9       16.91       14.51      4.61 o 
  -7   3   9       43.49       36.95      6.51 o 
  -6   3   9      444.77      410.80     17.90 o 
  -5   3   9      915.05      921.27     43.36 o 
  -4   3   9      525.96      529.09     20.34 o 
  -3   3   9      221.10      212.98      7.38 o 
  -2   3   9     2052.11     1930.64    144.28 o 
  -1   3   9     3276.43     3659.60    300.96 o 
   0   3   9     5735.32     6030.56    501.65 o 
   1   3   9     8009.52     8953.18    983.74 o 
   2   3   9      141.82      135.88      5.46 o 
   3   3   9     1074.44     1072.37    126.07 o 
   4   3   9      264.49      277.73     15.87 o 
   5   3   9      179.31      167.87     15.09 o 
   6   3   9      744.60      709.90     70.55 o 
   7   3   9     2223.19     2619.10     35.53 o 
   8   3   9     1691.15     1778.00    195.19 o 
   9   3   9      251.37      232.04      8.46 o 
  10   3   9        0.45        0.54      2.24 o 
  11   3   9        5.97       10.51      3.86 o 
  12   3   9       64.49       57.97      8.75 o 
  -7   4   9      132.74      133.09     10.44 o 
  -6   4   9      258.82      252.89     13.90 o 
  -5   4   9      162.40      173.15     12.07 o 
  -4   4   9      230.48      243.18      8.61 o 
  -3   4   9       40.94       32.03      3.59 o 
  -2   4   9        1.20        3.01      1.39 o 
  -1   4   9      873.64      901.24     50.27 o 
   0   4   9     1008.96     1213.01    103.84 o 
   1   4   9      276.88      253.62     28.85 o 
   2   4   9      860.98      974.79    102.95 o 
   3   4   9     4957.17     5064.06    611.79 o 
   4   4   9     2685.86     2675.98    306.08 o 
   5   4   9      493.09      432.13     30.72 o 
   6   4   9     2167.09     2231.75    126.21 o 
   7   4   9      755.93      768.42    102.55 o 
   8   4   9      469.23      512.77     64.65 o 
   9   4   9        3.14        9.08      2.11 o 
  10   4   9       25.53       22.85      5.90 o 
  11   4   9      301.57      289.17     16.41 o 
  12   4   9      165.17      153.77     12.41 o 
  -6   5   9        5.33        9.15      3.12 o 
  -5   5   9        0.20        3.20      1.90 o 
  -4   5   9       60.32       66.29      7.59 o 
  -3   5   9      270.36      250.22     30.48 o 
  -2   5   9      949.52     1020.77     50.48 o 
  -1   5   9      485.19      466.05     18.41 o 
   0   5   9      386.05      355.13     33.26 o 
   1   5   9      133.90      140.63     10.98 o 
   2   5   9      177.32      130.06     19.87 o 
   3   5   9      546.99      553.45     53.26 o 
   4   5   9      455.58      420.94     29.62 o 
   5   5   9      661.16      654.24     37.15 o 
   6   5   9       58.34       64.12      5.51 o 
   7   5   9        7.29        5.68      2.54 o 
   8   5   9      527.64      559.29     70.61 o 
   9   5   9      248.06      266.86     13.97 o 
  10   5   9      134.86      115.87      9.97 o 
  11   5   9      865.56      812.92     27.32 o 
  12   5   9      218.84      211.33     14.31 o 
  -5   6   9      132.92      135.60     10.64 o 
  -4   6   9       39.95       51.93      7.46 o 
  -3   6   9      121.82      130.89      6.24 o 
  -2   6   9        2.50        5.19      2.27 o 
  -1   6   9       36.27       36.17      7.15 o 
   0   6   9       27.32       33.60      3.57 o 
   1   6   9       11.61       19.16      2.75 o 
   2   6   9        9.14       14.06      2.36 o 
   3   6   9       60.29       59.88      3.80 o 
   4   6   9      384.87      354.16     29.09 o 
   5   6   9      286.93      249.95     14.05 o 
   6   6   9       43.60       46.23      3.37 o 
   7   6   9      432.78      428.63     27.15 o 
   8   6   9       74.25       65.90      6.03 o 
   9   6   9        4.00        7.86      3.39 o 
  10   6   9       16.21       13.49      4.75 o 
  11   6   9       28.65       30.71      6.64 o 
  12   6   9       59.99       67.32      8.20 o 
  -6   7   9      135.23      119.94     10.51 o 
  -5   7   9      340.87      339.88     17.36 o 
  -4   7   9       16.60       23.53      5.90 o 
  -3   7   9       42.46       41.56      7.19 o 
  -2   7   9      116.09      117.23      9.76 o 
  -1   7   9       30.77       39.93      6.58 o 
   0   7   9      878.14      780.31     22.58 o 
   1   7   9      668.86      633.49     37.80 o 
   2   7   9       16.18       30.66      3.53 o 
   3   7   9      136.17      126.21      8.08 o 
   4   7   9      223.92      232.38      6.35 o 
   5   7   9      652.44      596.51     29.21 o 
   6   7   9      735.92      711.86     40.90 o 
   7   7   9      191.52      203.91     17.35 o 
   8   7   9      289.82      313.70     15.52 o 
   9   7   9      607.76      561.72     20.27 o 
  10   7   9        3.35        3.25      2.71 o 
  11   7   9       48.29       51.46      7.93 o 
  12   7   9        1.56        7.32      3.59 o 
  -5   8   9      266.62      287.13     16.75 o 
  -4   8   9      365.23      359.74     18.24 o 
  -3   8   9      113.95      115.53     10.31 o 
  -2   8   9        0.40       -1.02      2.58 o 
  -1   8   9        5.66        4.61      3.80 o 
   0   8   9       42.48       33.70      6.71 o 
   1   8   9        8.19        8.54      3.32 o 
   2   8   9       71.92       69.22      6.78 o 
   3   8   9       31.27       32.79      4.00 o 
   4   8   9      133.53      138.08      6.57 o 
   5   8   9       12.01       19.02      2.36 o 
   6   8   9      268.93      258.10     18.31 o 
   7   8   9      470.60      479.98     42.59 o 
   8   8   9      441.98      409.75     24.54 o 
   9   8   9      191.80      198.45     12.14 o 
  10   8   9      185.98      170.72     11.66 o 
  11   8   9       44.70       42.58      7.59 o 
  -4   9   9        4.33        8.75      4.68 o 
  -3   9   9       23.40       27.73      6.24 o 
  -2   9   9      399.51      412.76     19.59 o 
  -1   9   9      794.74      794.68     26.10 o 
   0   9   9      999.02      984.11     28.27 o 
   1   9   9      374.04      365.24     16.75 o 
   2   9   9      108.61      114.04      9.22 o 
   3   9   9      277.38      243.12      9.37 o 
   4   9   9      577.73      556.79     15.56 o 
   5   9   9      199.79      199.04     12.07 o 
   6   9   9      189.46      160.62     11.76 o 
   7   9   9       18.50       19.26      2.90 o 
   8   9   9       36.89       38.51      6.24 o 
   9   9   9       95.39       97.09      8.68 o 
  10   9   9        0.20        8.47      2.92 o 
  11   9   9       83.36       88.07      9.09 o 
  -3  10   9      279.83      299.34     17.63 o 
  -2  10   9      136.50      112.21     10.64 o 
  -1  10   9      394.42      355.20     18.58 o 
   0  10   9     1022.50      971.50     29.43 o 
   1  10   9      217.83      225.70     14.03 o 
   2  10   9       20.23       28.41      5.83 o 
   3  10   9      369.48      356.32     12.01 o 
   4  10   9      261.94      257.23     18.64 o 
   5  10   9       35.00       36.45      4.57 o 
   6  10   9        4.62        3.61      1.85 o 
   7  10   9       46.64       58.42      4.40 o 
   8  10   9      158.56      145.97     10.44 o 
   9  10   9      289.67      263.40     14.10 o 
  -1  11   9        1.04       10.10      4.34 o 
   0  11   9      144.97      128.21     11.05 o 
   1  11   9        3.59        6.92      3.12 o 
   2  11   9      121.73      134.04     10.98 o 
   3  11   9      192.74      199.43      9.27 o 
   4  11   9       53.63       71.78      7.39 o 
   5  11   9       79.34       75.51      6.58 o 
   6  11   9        3.87        7.82      2.00 o 
   7  11   9        0.95        7.12      3.19 o 
   8  11   9       35.60       40.48      7.12 o 
   9  11   9       20.90       24.81      5.15 o 
   1  12   9        1.69        7.25      2.92 o 
   2  12   9        2.21        5.22      2.92 o 
   3  12   9        5.65        9.74      2.75 o 
   4  12   9       24.59       34.88      4.60 o 
   5  12   9        4.30        2.78      3.02 o 
   6  12   9       23.96       31.53      7.22 o 
   7  12   9       10.13       21.49      4.75 o 
   8  12   9        0.06        0.75      2.24 o 
   4  13   9       61.96       77.64      6.85 o 
   5  13   9       73.89       87.95     10.17 o 
  -4 -10  10       28.98       37.90      7.59 o 
  -3 -10  10      110.52      105.97     10.17 o 
  -2 -10  10      184.28      162.85     12.20 o 
  -1 -10  10      108.57      118.99     10.03 o 
   1 -10  10        8.33       14.83      3.66 o 
   2 -10  10        0.91        3.13      1.96 o 
  -5  -9  10      141.38      121.43     10.92 o 
  -4  -9  10      100.68      101.02      9.70 o 
  -3  -9  10      235.82      192.48     13.29 o 
  -2  -9  10      444.51      410.12     18.64 o 
  -1  -9  10      120.90      118.38      9.90 o 
   0  -9  10       19.02       21.83      4.34 o 
   1  -9  10       29.61       32.83      4.58 o 
   2  -9  10      122.75      159.81      8.46 o 
   3  -9  10      122.34      116.43      7.52 o 
   4  -9  10       16.51       17.97      4.34 o 
  -5  -8  10       74.42       92.48      9.22 o 
  -4  -8  10        5.39        6.85      3.32 o 
  -3  -8  10       35.23       34.17      6.24 o 
  -2  -8  10        0.47        4.14      3.46 o 
  -1  -8  10      104.79       99.26      8.95 o 
   0  -8  10       11.71       17.51      2.87 o 
   1  -8  10      257.82      314.12     15.25 o 
   2  -8  10      726.98      735.56     17.51 o 
   3  -8  10      320.66      381.92     13.04 o 
   4  -8  10       42.99       57.36      7.12 o 
   5  -8  10       29.61       40.41      7.25 o 
   6  -8  10       10.65       22.58      5.76 o 
  -7  -7  10      197.20      225.09     14.37 o 
  -6  -7  10       16.84       12.95      4.07 o 
  -5  -7  10        0.04        4.00      2.58 o 
  -4  -7  10       36.69       56.82      6.17 o 
  -2  -7  10      433.63      377.17     16.61 o 
  -1  -7  10      796.75      770.04    100.04 o 
   0  -7  10       85.68      101.48      9.70 o 
   1  -7  10       10.87       15.99      2.89 o 
   2  -7  10        0.42        2.73      1.88 o 
   3  -7  10       56.29       59.57      5.05 o 
   4  -7  10        9.72        3.66      2.64 o 
   5  -7  10      123.41      105.29      9.90 o 
   6  -7  10      217.14      241.50     15.25 o 
   7  -7  10      132.40      144.68     12.34 o 
  -8  -6  10       70.23       81.90      9.09 o 
  -7  -6  10      166.08      177.02     12.75 o 
  -6  -6  10       77.27       95.33      8.68 o 
  -5  -6  10       31.86       44.21      6.98 o 
  -4  -6  10       36.23       52.48      6.24 o 
  -3  -6  10       19.42       25.15      4.81 o 
  -2  -6  10       40.19       33.09      5.36 o 
  -1  -6  10      333.02      365.51     13.63 o 
   0  -6  10       28.42       21.07      2.91 o 
   1  -6  10      194.86      196.04      9.90 o 
   2  -6  10       63.78       58.12      4.64 o 
   3  -6  10       28.02       42.82      4.93 o 
   4  -6  10        0.23        5.36      3.46 o 
   5  -6  10      169.46      162.92     11.66 o 
   6  -6  10      339.06      351.95     18.31 o 
   7  -6  10      135.82      147.94     12.14 o 
   8  -6  10       54.99       61.70      9.36 o 
  -8  -5  10        9.05       18.58      5.02 o 
  -7  -5  10      180.57      161.02     12.00 o 
  -6  -5  10      317.24      336.29     16.68 o 
  -5  -5  10       98.88       96.41      8.68 o 
  -4  -5  10       12.42        8.88      3.73 o 
  -3  -5  10      118.47      127.73      9.02 o 
  -2  -5  10      104.14      104.55      7.86 o 
  -1  -5  10      519.01      550.94     15.87 o 
   0  -5  10      226.38      213.00     14.68 o 
   1  -5  10        7.21       17.61      2.06 o 
   2  -5  10        1.77       12.65      1.90 o 
   3  -5  10       64.74       82.05      6.63 o 
   4  -5  10       55.79       71.12      7.25 o 
   5  -5  10      123.58      123.19      9.76 o 
   6  -5  10        0.42       -0.75      2.78 o 
   7  -5  10      173.92      185.84     13.29 o 
   8  -5  10       38.97       41.43      7.80 o 
   9  -5  10       26.90       39.12      7.46 o 
  -8  -4  10       49.64       56.95      9.02 o 
  -7  -4  10       78.74       70.04      8.34 o 
  -6  -4  10      167.78      181.70     12.68 o 
  -5  -4  10      200.47      236.15     13.42 o 
  -4  -4  10       12.79       15.73      4.20 o 
  -3  -4  10       10.71       22.10      4.95 o 
  -2  -4  10       24.05       17.45      2.67 o 
  -1  -4  10        4.23        8.38      1.54 o 
   0  -4  10        3.53        7.33      1.42 o 
   1  -4  10        0.73        2.26      1.15 o 
   2  -4  10      610.20      515.58     13.63 o 
   3  -4  10      356.05      363.41     13.20 o 
   4  -4  10      147.21      154.65      8.34 o 
   5  -4  10      193.92      175.24     10.10 o 
   6  -4  10      339.98      317.83     16.92 o 
   7  -4  10      297.84      258.72      9.48 o 
   8  -4  10      222.90      236.01     14.51 o 
   9  -4  10        6.38        9.83      4.14 o 
  -8  -3  10       16.67       19.12      5.36 o 
  -7  -3  10       14.28       23.66      6.24 o 
  -6  -3  10      169.32      186.11     12.54 o 
  -5  -3  10      260.50      240.15     13.29 o 
  -4  -3  10      273.75      253.57     13.15 o 
  -3  -3  10      413.39      368.29     14.78 o 
  -2  -3  10     2078.29     2225.75    165.26 o 
  -1  -3  10      411.79      388.08     17.39 o 
   0  -3  10      286.74      281.90     17.66 o 
   1  -3  10      117.76      122.72      8.27 o 
   2  -3  10       39.17       36.49      2.54 o 
   3  -3  10      782.55      743.91     35.46 o 
   4  -3  10     1440.71     1376.17     78.68 o 
   5  -3  10     1514.62     1451.85     89.12 o 
   6  -3  10        7.57        9.57      2.54 o 
   7  -3  10      335.05      337.26     20.44 o 
   8  -3  10       13.07       23.46      3.63 o 
   9  -3  10       34.13       42.66      4.20 o 
  10  -3  10      130.58      135.81      7.78 o 
  -8  -2  10       21.21       25.29      6.37 o 
  -7  -2  10      195.13      211.20     14.10 o 
  -6  -2  10      853.35      793.46     25.22 o 
  -5  -2  10     1209.76     1193.20     29.49 o 
  -4  -2  10      707.82      676.84     21.15 o 
  -3  -2  10       85.25       76.82      7.12 o 
  -2  -2  10      313.74      344.01      8.78 o 
  -1  -2  10       90.18      100.48      7.09 o 
   0  -2  10       48.64       65.49      4.31 o 
   1  -2  10        0.11        5.48      1.16 o 
   2  -2  10      362.48      283.26      8.76 o 
   3  -2  10      549.94      565.12     32.54 o 
   4  -2  10       41.35       39.74      5.49 o 
   5  -2  10      337.51      325.53     14.14 o 
   6  -2  10      784.64      766.95     48.27 o 
   7  -2  10      187.44      169.96      7.55 o 
   8  -2  10      267.32      276.24     19.76 o 
   9  -2  10      257.20      262.03     18.24 o 
  10  -2  10       38.66       50.30     10.24 o 
  11  -2  10       45.43       62.29      8.00 o 
  -8  -1  10        0.63        2.37      2.64 o 
  -7  -1  10       24.84       29.63      6.17 o 
  -6  -1  10      606.42      583.42     21.70 o 
  -5  -1  10      567.88      536.50     19.87 o 
  -4  -1  10        1.77        3.19      2.64 o 
  -3  -1  10       78.66       80.64      6.78 o 
  -2  -1  10      978.18      996.69     83.29 o 
  -1  -1  10      790.41      791.23     53.15 o 
   0  -1  10       12.65       25.71      2.89 o 
   1  -1  10     1830.61     1831.87     61.54 o 
   2  -1  10      895.62      829.99     63.43 o 
   3  -1  10     1012.22      919.81     59.49 o 
   4  -1  10      231.07      197.76     14.51 o 
   5  -1  10      424.64      385.80     27.66 o 
   6  -1  10       25.40       23.26      3.36 o 
   7  -1  10      291.94      272.99      9.44 o 
   8  -1  10      132.24      117.24     11.32 o 
   9  -1  10       35.19       35.09      4.56 o 
  10  -1  10        6.19        5.08      2.07 o 
  11  -1  10      113.43      121.61     22.48 o 
  -8   0  10       20.32       28.48      6.03 o 
  -7   0  10       17.35       30.24      6.64 o 
  -6   0  10       86.60      100.21      9.22 o 
  -5   0  10       54.98       55.12      6.64 o 
  -4   0  10       38.86       37.56      5.97 o 
  -3   0  10       12.78       14.26      3.70 o 
  -2   0  10      441.66      468.04     60.24 o 
  -1   0  10     2226.16     2157.15    187.97 o 
   0   0  10      953.86      974.42     92.75 o 
   1   0  10      421.92      503.30     38.88 o 
   2   0  10      109.16       76.63      7.80 o 
   3   0  10       83.12      108.48      6.61 o 
   4   0  10      114.92      105.37      9.36 o 
   5   0  10       31.76       29.41      3.45 o 
   6   0  10      620.44      549.50     35.29 o 
   7   0  10      198.23      169.63     13.36 o 
   8   0  10      113.28       99.74     12.54 o 
   9   0  10       88.91       92.11      7.59 o 
  10   0  10       93.45       92.00      6.85 o 
  11   0  10       18.25       25.36      5.70 o 
  -8   1  10       73.42       75.46      8.27 o 
  -7   1  10       51.29       66.58      7.66 o 
  -6   1  10        1.67        1.15      2.31 o 
  -5   1  10       15.10       21.09      5.36 o 
  -4   1  10        8.09       12.81      3.59 o 
  -3   1  10       20.67       28.02      3.22 o 
  -2   1  10     1116.60     1127.98    129.87 o 
  -1   1  10     2360.39     2553.00    215.57 o 
   0   1  10     1294.78     1330.81    118.55 o 
   1   1  10      643.87      554.86     54.14 o 
   2   1  10      172.94      136.64     13.42 o 
   3   1  10       92.43       90.51     11.22 o 
   4   1  10       30.26       23.25      2.88 o 
   5   1  10        0.22       -0.94      0.79 o 
   6   1  10      173.01      128.75      8.54 o 
   7   1  10      117.20      125.36      6.21 o 
   8   1  10        6.37        4.24      1.73 o 
   9   1  10      341.18      300.54     19.09 o 
  10   1  10      129.86      136.30     15.73 o 
  11   1  10        5.80       14.31      4.00 o 
  12   1  10       45.88       65.90      7.46 o 
  -8   2  10       25.86       28.75      5.90 o 
  -7   2  10       20.52       26.37      5.90 o 
  -6   2  10      137.08      116.82      9.97 o 
  -5   2  10      682.09      685.72     22.37 o 
  -4   2  10      780.05      779.96     70.92 o 
  -3   2  10      297.83      272.74     25.90 o 
  -2   2  10     1395.40     1525.04    138.72 o 
  -1   2  10     3368.02     3754.41    348.18 o 
   0   2  10     4310.44     4764.62    419.68 o 
   1   2  10      587.77      647.74     71.33 o 
   2   2  10     2499.25     2795.52    275.37 o 
   3   2  10     1876.62     1717.37    151.53 o 
   4   2  10      506.34      446.40     38.37 o 
   5   2  10      424.08      457.34     58.17 o 
   6   2  10      113.41      111.00     13.90 o 
   7   2  10       29.54       29.82      5.32 o 
   8   2  10      426.96      438.86     32.61 o 
   9   2  10       77.43       92.77      7.83 o 
  10   2  10       24.49       31.35      7.19 o 
  11   2  10       22.36       29.02      6.31 o 
  12   2  10       52.89       51.73      8.47 o 
  -7   3  10        2.12        7.25      2.85 o 
  -6   3  10      207.14      189.64     12.54 o 
  -5   3  10      697.31      655.69     22.03 o 
  -4   3  10      780.47      834.19     48.37 o 
  -3   3  10      310.66      281.44     25.56 o 
  -2   3  10        3.42        5.34      1.79 o 
  -1   3  10        1.44        5.16      2.13 o 
   0   3  10       32.05       53.91      4.61 o 
   1   3  10     2269.87     2412.25    249.23 o 
   2   3  10     2966.49     3179.62    401.95 o 
   3   3  10     6331.37     6323.72    643.35 o 
   4   3  10     7430.84     7550.88    776.27 o 
   5   3  10     1617.57     1610.95    225.47 o 
   6   3  10      204.50      203.55     26.34 o 
   7   3  10        8.46        7.96      2.88 o 
   8   3  10      214.25      204.07     22.44 o 
   9   3  10       29.32       42.58      6.92 o 
  10   3  10       10.42       11.73      4.27 o 
  11   3  10       34.68       37.49      7.19 o 
  12   3  10       43.99       51.93      8.68 o 
  -7   4  10       34.09       43.26      6.92 o 
  -6   4  10        0.03        4.88      2.37 o 
  -5   4  10        0.09        4.30      3.08 o 
  -4   4  10       35.98       48.14      4.40 o 
  -3   4  10        4.87       14.52      2.63 o 
  -2   4  10      206.22      207.43     10.75 o 
  -1   4  10     1797.37     1797.19    146.72 o 
   0   4  10     1781.24     1737.39    200.69 o 
   1   4  10     1672.68     1702.50    207.30 o 
   2   4  10     3121.05     3218.83    363.61 o 
   3   4  10      368.51      367.27     44.61 o 
   4   4  10      598.23      513.29     57.36 o 
   5   4  10     1058.13     1087.56    140.01 o 
   6   4  10      166.62      148.38     12.20 o 
   7   4  10      722.91      694.94     84.44 o 
   8   4  10      954.92      888.90     40.54 o 
   9   4  10      474.43      470.51     69.80 o 
  10   4  10      183.45      156.68     11.46 o 
  11   4  10      127.74      124.95     11.25 o 
  12   4  10       74.77       80.55      9.02 o 
  -6   5  10       87.00       89.16      8.20 o 
  -5   5  10       25.71       23.48      6.34 o 
  -4   5  10       74.78       91.85      7.36 o 
  -3   5  10        6.71       13.17      2.85 o 
  -2   5  10       51.04       57.95      4.10 o 
  -1   5  10      400.03      369.08     19.32 o 
   0   5  10     1163.15     1098.87     16.64 o 
   1   5  10      454.83      427.41     39.70 o 
   2   5  10       21.57       35.65      3.29 o 
   3   5  10      210.66      225.08     27.39 o 
   4   5  10      136.77      105.09      8.07 o 
   5   5  10      491.21      472.85     65.22 o 
   6   5  10      297.69      281.55     17.07 o 
   7   5  10     1183.49     1158.78    157.67 o 
   8   5  10     1060.08     1088.48     36.44 o 
   9   5  10       54.73       64.74      4.49 o 
  10   5  10        2.40        5.90      3.73 o 
  11   5  10       61.26       73.70     10.10 o 
  12   5  10       21.50       24.27      5.90 o 
  -5   6  10       43.61       55.05      7.86 o 
  -4   6  10      139.56      142.18     10.64 o 
  -3   6  10        3.42        2.61      1.61 o 
  -2   6  10      122.98      121.64      6.06 o 
  -1   6  10       85.47       77.69      4.72 o 
   0   6  10       48.39       38.43      3.56 o 
   1   6  10      866.09      845.81     80.04 o 
   2   6  10        2.33        4.57      1.58 o 
   3   6  10      316.90      314.95     28.24 o 
   4   6  10      338.30      294.99     29.05 o 
   5   6  10      105.82      131.21     12.24 o 
   6   6  10       50.36       55.20      4.22 o 
   7   6  10      119.19      116.81     10.05 o 
   8   6  10      101.78      130.38     13.25 o 
   9   6  10       27.30       35.12      6.51 o 
  10   6  10        4.14        9.56      4.14 o 
  11   6  10      240.94      214.86     14.03 o 
  12   6  10      196.45      179.06     13.36 o 
  -5   7  10        3.98        5.15      4.27 o 
  -4   7  10      102.54      111.94     10.24 o 
  -3   7  10       72.84       73.83      7.93 o 
  -2   7  10       69.25       82.58      8.54 o 
  -1   7  10        1.12        0.07      2.78 o 
   0   7  10       94.19       86.72      8.20 o 
   1   7  10       10.41       17.09      3.15 o 
   2   7  10       47.92       40.36      3.60 o 
   3   7  10      209.46      199.30     12.27 o 
   4   7  10      751.51      771.20     84.58 o 
   5   7  10      945.05      852.38     67.49 o 
   6   7  10      765.51      775.33     46.78 o 
   7   7  10        0.21        5.10      2.58 o 
   8   7  10       38.19       45.95      4.01 o 
   9   7  10        0.04        2.17      2.98 o 
  10   7  10       11.01       12.27      3.93 o 
  11   7  10       50.52       57.29      8.61 o 
  12   7  10      105.27      118.65     10.78 o 
  -4   8  10       65.52       65.63      9.42 o 
  -3   8  10        7.56       13.49      5.08 o 
  -2   8  10      125.03      134.11     10.92 o 
  -1   8  10      577.62      592.36     21.97 o 
   0   8  10      798.44      734.95     23.80 o 
   1   8  10      325.68      303.61     14.98 o 
   2   8  10      135.32      118.38      9.09 o 
   3   8  10      118.78      129.70      9.42 o 
   4   8  10      319.35      294.63     17.52 o 
   5   8  10     1160.60     1155.51     77.99 o 
   6   8  10      141.95      142.68     13.57 o 
   7   8  10       14.97       19.87      2.42 o 
   8   8  10      171.76      177.78     14.85 o 
   9   8  10      277.01      291.54     14.92 o 
  10   8  10        0.80       -0.07      2.31 o 
  11   8  10      111.57      119.80     10.58 o 
  -3   9  10      205.91      234.79     15.25 o 
  -2   9  10       68.50       74.44      8.81 o 
  -1   9  10      144.64      138.38     11.46 o 
   0   9  10      194.48      172.96     12.61 o 
   1   9  10       33.75       40.68      6.92 o 
   2   9  10        2.55        7.25      3.53 o 
   3   9  10       25.78       34.65      6.31 o 
   4   9  10      112.14      106.43     10.41 o 
   5   9  10       12.94       20.77      3.54 o 
   6   9  10       11.88       15.54      2.99 o 
   7   9  10      621.48      703.76     81.05 o 
   8   9  10      980.30      887.01     24.27 o 
   9   9  10      615.48      607.96     21.29 o 
  10   9  10      304.08      348.90     16.95 o 
  11   9  10       85.07       97.29      9.56 o 
  -2  10  10       15.61       24.48      6.17 o 
  -1  10  10      178.51      188.14     13.56 o 
   0  10  10       94.90      116.07     10.92 o 
   1  10  10       81.56       76.41      8.20 o 
   2  10  10      206.97      221.77     13.70 o 
   3  10  10      361.27      371.54     17.36 o 
   4  10  10      705.11      642.84     27.39 o 
   5  10  10      171.06      184.52      9.15 o 
   6  10  10        6.81       11.55      2.51 o 
   7  10  10       33.43       34.89      4.24 o 
   8  10  10      117.91      142.58     10.10 o 
  -1  11  10       48.90       66.99      8.27 o 
   0  11  10       62.31       58.44      7.32 o 
   1  11  10      101.92       95.12      9.49 o 
   2  11  10       50.84       56.14      8.61 o 
   3  11  10        4.91        9.97      3.93 o 
   4  11  10        6.54       12.42      4.54 o 
   5  11  10        2.98       11.00      2.42 o 
   6  11  10        2.72        2.45      1.80 o 
   7  11  10       22.29       27.44      4.02 o 
   8  11  10       39.54       56.88      6.71 o 
   9  11  10       18.84       22.71      4.95 o 
   1  12  10       66.70       87.26      9.09 o 
   2  12  10        0.78        0.47      2.17 o 
   3  12  10       20.17       30.71      6.37 o 
   4  12  10        0.55        5.32      2.78 o 
   5  12  10        0.12        6.41      2.12 o 
   6  12  10        3.19        7.88      5.05 o 
   7  12  10        0.99        4.68      2.58 o 
   8  12  10       23.67       26.65      6.03 o 
  -2 -10  11       15.34       16.95      5.02 o 
  -4  -9  11        4.34        6.37      3.32 o 
  -3  -9  11       96.17      106.17     10.03 o 
  -2  -9  11      186.69      176.96     12.61 o 
  -1  -9  11      246.07      256.49     14.58 o 
   0  -9  11      153.57      183.47     11.53 o 
   1  -9  11       99.70      139.31      7.77 o 
   2  -9  11      133.12      128.42      8.17 o 
   3  -9  11       79.66       97.49      6.82 o 
  -4  -8  11       17.06       19.66      5.22 o 
  -3  -8  11      149.64      130.31     10.85 o 
  -2  -8  11      936.37      882.61     26.92 o 
  -1  -8  11      415.49      363.00     16.75 o 
   0  -8  11       91.26      105.11     10.14 o 
   1  -8  11      111.96      108.34      8.88 o 
   2  -8  11       49.17       67.42      5.85 o 
   3  -8  11        0.04        0.78      1.99 o 
   4  -8  11        0.11        5.97      2.58 o 
   5  -8  11       44.22       48.95      8.27 o 
  -6  -7  11      129.47      133.57     10.78 o 
  -5  -7  11       86.93       95.39      8.61 o 
  -2  -7  11       93.75       75.33      8.07 o 
  -1  -7  11      135.62      151.46     10.58 o 
   0  -7  11       16.13       21.42      3.19 o 
   1  -7  11      116.58      135.67      9.49 o 
   2  -7  11      193.57      178.79      8.44 o 
   3  -7  11      175.45      200.78     12.00 o 
   4  -7  11       36.23       32.75      6.37 o 
   5  -7  11       66.39       76.14      8.27 o 
   6  -7  11      151.54      154.92     12.34 o 
  -7  -6  11        5.26       10.31      4.41 o 
  -6  -6  11        1.17        2.71      2.78 o 
  -5  -6  11       14.64       19.59      5.36 o 
  -4  -6  11        1.42        4.75      3.12 o 
  -3  -6  11       37.47       59.12      6.24 o 
  -2  -6  11        0.13        2.44      2.51 o 
  -1  -6  11        4.98        6.72      1.70 o 
   0  -6  11       80.41       85.16      8.44 o 
   1  -6  11      191.09      142.82      7.42 o 
   2  -6  11      573.60      668.04     15.39 o 
   3  -6  11      928.79      911.76     26.95 o 
   4  -6  11      253.76      268.96     14.58 o 
   5  -6  11        6.18       14.85      4.61 o 
   6  -6  11       31.19       38.71      7.25 o 
   7  -6  11        6.77        9.56      4.68 o 
  -7  -5  11        6.65       -1.42      2.78 o 
  -6  -5  11        0.03        4.34      3.32 o 
  -5  -5  11        6.92        9.29      3.93 o 
  -4  -5  11       23.29       31.73      6.24 o 
  -3  -5  11      453.45      434.12     16.75 o 
  -2  -5  11       10.97       11.25      3.86 o 
  -1  -5  11      318.17      373.37     13.56 o 
   0  -5  11      137.51      122.10      5.73 o 
   1  -5  11      104.20      117.04      6.95 o 
   2  -5  11      787.21      726.24     13.94 o 
   3  -5  11      667.74      712.14     27.16 o 
   4  -5  11      463.90      470.46     18.71 o 
   5  -5  11       87.06       81.43      7.93 o 
   6  -5  11       23.03       16.07      5.42 o 
   7  -5  11       67.86       89.09      9.22 o 
   8  -5  11       22.25       28.41      6.44 o 
  -8  -4  11        0.15        6.10      3.32 o 
  -7  -4  11      135.02      138.24     11.39 o 
  -6  -4  11      304.22      287.74     16.20 o 
  -5  -4  11      364.25      364.83     17.15 o 
  -4  -4  11       78.27       71.05      7.32 o 
  -3  -4  11      107.96      107.46      8.81 o 
  -2  -4  11      223.61      211.67     11.53 o 
  -1  -4  11     1091.02      944.85     22.71 o 
   0  -4  11      870.02      910.22     76.58 o 
   1  -4  11      773.73      756.51     13.98 o 
   2  -4  11       34.06       29.98      2.86 o 
   3  -4  11      565.73      528.10     33.72 o 
   4  -4  11      489.33      461.52     40.68 o 
   5  -4  11       52.75       63.21      4.57 o 
   6  -4  11       93.18       98.11      7.70 o 
   7  -4  11      175.28      179.03      8.22 o 
   8  -4  11      293.10      317.84     17.22 o 
   9  -4  11       48.30       70.78      8.41 o 
  -8  -3  11       91.52       94.31      9.56 o 
  -7  -3  11      187.62      210.52     14.17 o 
  -6  -3  11      287.43      249.77     14.85 o 
  -5  -3  11      280.68      277.16     14.85 o 
  -4  -3  11        2.39        2.85      2.98 o 
  -3  -3  11        0.44       -3.12      2.37 o 
  -2  -3  11      117.44      133.11     12.24 o 
  -1  -3  11      401.46      403.86     24.58 o 
   0  -3  11      793.12      784.44     20.00 o 
   1  -3  11       33.37       34.48      2.57 o 
   2  -3  11        7.96        3.01      1.02 o 
   3  -3  11      453.91      467.26     30.68 o 
   4  -3  11       47.10       49.31      7.93 o 
   5  -3  11       10.16       16.78      2.95 o 
   6  -3  11      420.10      381.74     11.27 o 
   7  -3  11      303.54      280.15     10.09 o 
   8  -3  11      965.84      920.72     73.87 o 
   9  -3  11      186.10      185.64      8.75 o 
  10  -3  11        7.03        6.20      3.02 o 
  -8  -2  11       31.10       38.78      7.53 o 
  -7  -2  11        4.94        5.56      3.46 o 
  -6  -2  11        8.81       22.44      5.63 o 
  -5  -2  11       24.68       19.93      5.63 o 
  -4  -2  11       87.97       90.99      8.41 o 
  -3  -2  11      871.05      829.66     23.12 o 
  -2  -2  11     2307.35     2722.69     33.02 o 
  -1  -2  11      465.76      454.78     31.02 o 
   0  -2  11        3.11       14.03      4.27 o 
   1  -2  11        6.92       12.17      2.08 o 
   2  -2  11      168.95      189.19      7.60 o 
   3  -2  11      516.16      467.26     29.66 o 
   4  -2  11     1161.96     1197.01    104.89 o 
   5  -2  11      561.52      532.08     43.66 o 
   6  -2  11       68.49       52.39     11.25 o 
   7  -2  11       59.72       54.14      5.42 o 
   8  -2  11      173.33      157.57     12.41 o 
   9  -2  11        6.59       12.04      2.68 o 
  10  -2  11       30.53       34.37      5.32 o 
  -8  -1  11        6.23       15.19      4.81 o 
  -7  -1  11       82.80       78.78      8.27 o 
  -6  -1  11      263.05      228.96     14.17 o 
  -5  -1  11      301.70      251.47     14.31 o 
  -4  -1  11      175.16      187.40     11.66 o 
  -3  -1  11      375.17      335.40     14.78 o 
  -2  -1  11     1021.23     1143.92     76.68 o 
  -1  -1  11      903.13      939.08     62.61 o 
   0  -1  11      173.17      193.75     22.24 o 
   1  -1  11       16.97       11.02      1.57 o 
   2  -1  11      256.89      248.95     21.53 o 
   3  -1  11        1.73        6.64      1.75 o 
   4  -1  11      157.20      145.92      6.25 o 
   5  -1  11      278.52      270.61     35.19 o 
   6  -1  11        8.19       13.37      2.98 o 
   7  -1  11      568.56      530.81     26.48 o 
   8  -1  11        5.88        6.93      2.34 o 
   9  -1  11      119.73      112.27     11.70 o 
  10  -1  11      181.87      191.68     19.66 o 
  11  -1  11      152.23      152.07     10.71 o 
  -8   0  11        7.69        9.09      3.12 o 
  -7   0  11        2.83        9.90      3.66 o 
  -6   0  11      203.30      202.11     13.36 o 
  -5   0  11      662.71      618.87     21.90 o 
  -4   0  11      280.31      214.38     12.41 o 
  -3   0  11        1.38        2.35      1.39 o 
  -2   0  11      505.26      503.64     52.61 o 
  -1   0  11      431.00      430.30     36.31 o 
   0   0  11      249.59      237.83     22.14 o 
   1   0  11       20.70       13.30      2.78 o 
   2   0  11     1478.79     1380.14    151.53 o 
   3   0  11      488.35      502.20     38.98 o 
   4   0  11      210.40      195.19      9.97 o 
   5   0  11      616.02      592.21     47.90 o 
   6   0  11      405.07      395.30     25.90 o 
   7   0  11      408.11      418.05     26.98 o 
   8   0  11      116.51      117.19     16.71 o 
   9   0  11       97.76       97.78     13.05 o 
  10   0  11        5.52       11.27      4.20 o 
  11   0  11       54.31       67.11      5.51 o 
  -8   1  11        2.18        4.34      2.85 o 
  -7   1  11       10.09       10.71      4.07 o 
  -6   1  11      198.03      170.11     12.07 o 
  -5   1  11     1031.82      957.67     27.32 o 
  -4   1  11      597.19      527.21     19.26 o 
  -3   1  11       17.60       15.39      2.66 o 
  -2   1  11      129.66      147.53     19.76 o 
  -1   1  11       12.79       12.39      3.56 o 
   0   1  11       44.51       64.13      4.28 o 
   1   1  11       17.59       25.96      3.23 o 
   2   1  11        1.17        5.19      1.65 o 
   3   1  11      792.31      690.39     65.80 o 
   4   1  11      158.23      130.44      5.80 o 
   5   1  11        5.00        8.04      1.99 o 
   6   1  11       26.16       35.01      3.83 o 
   7   1  11      182.39      172.43     15.80 o 
   8   1  11       84.06       86.17      7.86 o 
   9   1  11      333.89      304.01     15.39 o 
  10   1  11      108.55       90.78      8.81 o 
  11   1  11        9.22       12.14      4.00 o 
  -7   2  11       48.31       62.10      7.59 o 
  -6   2  11      253.95      244.96     14.37 o 
  -5   2  11      444.90      396.83     17.90 o 
  -4   2  11      243.88      211.26     12.34 o 
  -3   2  11       62.93       60.94      5.63 o 
  -2   2  11      824.66      828.93    108.61 o 
  -1   2  11     1878.07     1989.92    173.13 o 
   0   2  11      482.99      433.91     33.22 o 
   1   2  11     2202.25     2329.42    226.04 o 
   2   2  11      185.76      164.35     25.05 o 
   3   2  11      559.07      506.97     38.98 o 
   4   2  11     1056.55     1020.92    112.68 o 
   5   2  11      341.74      303.48     40.17 o 
   6   2  11        0.83        2.75      1.49 o 
   7   2  11      397.44      355.79     28.68 o 
   8   2  11      128.57      127.54     10.54 o 
   9   2  11      162.68      157.52     26.51 o 
  10   2  11       44.52       61.11      6.58 o 
  11   2  11        0.62        1.97      1.90 o 
  12   2  11       50.86       66.10      9.56 o 
  -7   3  11        5.38       11.53      3.32 o 
  -6   3  11       15.45       11.05      4.47 o 
  -5   3  11       84.80       69.70      7.73 o 
  -4   3  11      225.65      216.64      8.46 o 
  -3   3  11      309.32      268.29      8.96 o 
  -2   3  11      548.05      578.24     61.22 o 
  -1   3  11     1993.26     1948.12    163.97 o 
   0   3  11     4437.10     4565.75    433.61 o 
   1   3  11     1958.67     2093.56    243.94 o 
   2   3  11      655.96      629.73     74.34 o 
   3   3  11      136.33      153.59     13.32 o 
   4   3  11      189.58      176.91     28.00 o 
   5   3  11      194.96      219.48     29.97 o 
   6   3  11      449.21      411.28     16.75 o 
   7   3  11      132.55      106.04     14.07 o 
   8   3  11     1277.35     1221.01    137.26 o 
   9   3  11      416.73      407.17     44.48 o 
  10   3  11        3.77        7.96      2.51 o 
  11   3  11       32.34       36.20      6.92 o 
  12   3  11      294.12      264.35     16.41 o 
  -7   4  11       17.70       27.93      5.56 o 
  -6   4  11        1.02        4.07      2.78 o 
  -5   4  11      206.12      202.25     12.34 o 
  -4   4  11      312.87      287.77     12.37 o 
  -3   4  11      127.95      151.64      6.99 o 
  -2   4  11      274.90      265.00     13.46 o 
  -1   4  11      409.94      417.15     36.71 o 
   0   4  11      780.34      791.98     50.17 o 
   1   4  11     1075.34     1038.70     98.68 o 
   2   4  11      448.39      387.62     58.44 o 
   3   4  11     1208.88     1271.15    137.97 o 
   4   4  11     1587.81     1564.07    127.53 o 
   5   4  11      412.83      388.40     44.51 o 
   6   4  11      147.12      116.73     11.86 o 
   7   4  11      815.73      798.25     65.02 o 
   8   4  11     1297.51     1328.68    158.01 o 
   9   4  11      424.65      425.74     45.32 o 
  10   4  11      108.26       84.82      8.68 o 
  11   4  11        9.03        4.81      3.53 o 
  12   4  11        4.86        6.58      3.32 o 
  -6   5  11       94.69      102.38      9.09 o 
  -5   5  11       60.82       71.39      7.12 o 
  -4   5  11      299.94      305.32     21.76 o 
  -3   5  11        2.47        5.04      1.69 o 
  -2   5  11        5.78        7.14      2.08 o 
  -1   5  11        0.53        2.01      1.40 o 
   0   5  11       21.44       23.18      3.35 o 
   1   5  11      221.32      251.98     17.80 o 
   2   5  11      256.80      246.72     16.24 o 
   3   5  11      952.48      799.39     49.05 o 
   4   5  11      764.15      641.30     46.10 o 
   5   5  11      789.99      754.22     71.16 o 
   6   5  11      313.65      330.61     47.09 o 
   7   5  11      114.84      117.00     17.73 o 
   8   5  11        3.92        6.36      2.20 o 
   9   5  11        1.09        5.55      1.83 o 
  10   5  11       84.17       85.50      8.88 o 
  11   5  11      215.92      180.75     13.15 o 
  12   5  11       65.29       74.38      8.47 o 
  -5   6  11        0.68        1.56      2.98 o 
  -4   6  11      122.29      115.87     10.24 o 
  -3   6  11      166.07      164.85      7.56 o 
  -2   6  11       10.51       12.60      2.52 o 
  -1   6  11        8.72        8.64      2.16 o 
   0   6  11       58.00       65.36      6.47 o 
   1   6  11        4.36        5.28      1.89 o 
   2   6  11       33.35       36.47      3.88 o 
   3   6  11      167.66      141.31     12.20 o 
   4   6  11     1835.58     1830.48    201.87 o 
   5   6  11      237.85      233.86     36.04 o 
   6   6  11      132.66      133.10      6.55 o 
   7   6  11      742.89      791.75    109.63 o 
   8   6  11      283.37      305.10     28.34 o 
   9   6  11       22.32       35.18      3.54 o 
  10   6  11        8.39        4.88      3.66 o 
  11   6  11        4.11       13.36      4.00 o 
  12   6  11       19.05       30.71      6.85 o 
  -5   7  11       17.03       12.34      4.75 o 
  -4   7  11       10.64       17.22      5.15 o 
  -3   7  11        3.67        8.07      4.27 o 
  -2   7  11       31.83       44.48      7.59 o 
  -1   7  11      179.04      173.43     11.80 o 
   0   7  11      717.31      657.66     21.90 o 
   1   7  11      772.89      752.83     37.97 o 
   2   7  11      450.00      441.37     40.85 o 
   3   7  11        2.99       14.99      2.66 o 
   4   7  11       10.08        8.05      2.68 o 
   5   7  11      199.38      223.25     33.43 o 
   6   7  11       18.95       20.43      3.15 o 
   7   7  11       34.99       38.56      2.82 o 
   8   7  11      556.59      532.78     68.24 o 
   9   7  11      597.73      564.97     20.95 o 
  10   7  11       26.26       30.58      6.31 o 
  11   7  11        4.83        5.29      3.73 o 
  12   7  11        0.67        5.97      3.25 o 
  -4   8  11      115.17      110.99     10.71 o 
  -3   8  11      243.25      249.23     15.12 o 
  -2   8  11       90.03      101.90      9.76 o 
  -1   8  11      120.57      120.95     10.58 o 
   0   8  11      256.09      264.96     14.71 o 
   1   8  11      176.18      182.52     12.27 o 
   2   8  11      137.10      147.13     10.58 o 
   3   8  11       73.57       69.97      7.53 o 
   4   8  11      219.73      193.14     14.10 o 
   5   8  11      245.31      248.57     23.58 o 
   6   8  11      356.43      338.68     22.06 o 
   7   8  11     1072.47     1091.89     72.04 o 
   8   8  11     1545.10     1697.89    272.76 o 
   9   8  11      551.17      508.90     19.93 o 
  10   8  11      320.79      286.18     15.53 o 
  11   8  11       67.87       67.32      8.07 o 
  -3   9  11        3.33        9.36      4.00 o 
  -2   9  11       20.13       19.59      5.63 o 
  -1   9  11      136.58      119.46     10.78 o 
   0   9  11      149.48      172.96     12.61 o 
   1   9  11        5.09        7.39      3.73 o 
   2   9  11      122.09      102.04      9.22 o 
   3   9  11      698.93      693.59     23.19 o 
   4   9  11      977.89      934.48     26.51 o 
   5   9  11      985.14      988.87     58.51 o 
   6   9  11      456.56      468.34     36.04 o 
   7   9  11      125.62      133.73      6.83 o 
   8   9  11       41.59       60.96      7.08 o 
   9   9  11      164.77      146.72     10.78 o 
  10   9  11      110.30       91.53      9.09 o 
  11   9  11        0.08        4.00      3.25 o 
  -2  10  11       68.69       74.04      8.68 o 
  -1  10  11       28.41       30.58      6.58 o 
   0  10  11       61.76       60.82      9.36 o 
   1  10  11      161.39      170.72     12.41 o 
   2  10  11        0.71        4.20      3.05 o 
   3  10  11       21.42       32.88      6.58 o 
   4  10  11        1.74        6.85      3.05 o 
   5  10  11        8.50       10.98      3.39 o 
   6  10  11       55.50       57.61      4.78 o 
   7  10  11        9.32       10.96      2.73 o 
   8  10  11       37.33       53.56      6.03 o 
   0  11  11        1.60        2.44      2.78 o 
   1  11  11        2.18        0.34      2.03 o 
   2  11  11       18.87       26.31      5.97 o 
   3  11  11      163.98      173.63     12.61 o 
   4  11  11      213.23      217.43     13.76 o 
   5  11  11       41.30       47.08      5.39 o 
   6  11  11        7.24       11.79      2.78 o 
   7  11  11       27.64       37.26      4.69 o 
   8  11  11       25.20       22.85      4.54 o 
   2  12  11       24.63       37.43      7.19 o 
   3  12  11        0.98        2.17      2.10 o 
   4  12  11       41.68       40.00      7.39 o 
   5  12  11       29.59       31.89      4.39 o 
   6  12  11       26.79       36.43      4.74 o 
   7  12  11        9.59       12.54      4.07 o 
  -3  -9  12      138.84      117.50     10.85 o 
  -2  -9  12      204.49      189.64     13.42 o 
  -1  -9  12      170.10      161.57     11.86 o 
   1  -9  12        2.80        9.17      2.47 o 
   2  -9  12       46.75       48.73      5.73 o 
  -4  -8  12       80.10       71.05      8.34 o 
  -3  -8  12       27.46       39.87      7.80 o 
  -2  -8  12        9.46       13.15      4.34 o 
  -1  -8  12        0.02        3.86      2.92 o 
   0  -8  12       42.43       68.82      6.85 o 
   1  -8  12      207.87      219.53      9.65 o 
   2  -8  12      507.09      547.85     15.61 o 
   3  -8  12      361.24      357.15     13.00 o 
   4  -8  12       44.45       48.61      7.86 o 
  -6  -7  12        6.03       13.56      4.27 o 
  -5  -7  12       73.72       79.33      8.34 o 
  -1  -7  12      423.34      364.90     16.61 o 
   0  -7  12      231.44      245.82     39.19 o 
   1  -7  12      330.74      306.87     10.86 o 
   2  -7  12      482.04      515.59     29.02 o 
   3  -7  12      157.63      180.14     13.02 o 
   4  -7  12       20.06       21.90      5.42 o 
   5  -7  12        1.71        3.25      2.71 o 
   6  -7  12      133.22      154.52     12.41 o 
  -6  -6  12        1.72       10.98      3.86 o 
  -5  -6  12        0.44        6.03      3.66 o 
  -4  -6  12        8.77        9.22      3.86 o 
  -3  -6  12       39.78       44.48      6.92 o 
  -2  -6  12      324.57      332.22     14.71 o 
  -1  -6  12      846.66      856.51     22.92 o 
   0  -6  12      410.07      378.68     31.12 o 
   1  -6  12        6.32       21.83      4.27 o 
   2  -6  12       59.42       91.77      6.05 o 
   3  -6  12       20.41       29.49      4.33 o 
   4  -6  12        3.12        5.63      3.25 o 
   5  -6  12       53.51       68.27      7.80 o 
   6  -6  12      104.99       93.70      9.42 o 
   7  -6  12       96.14      114.24     10.85 o 
  -7  -5  12        0.15        0.54      2.85 o 
  -6  -5  12       37.78       36.61      7.46 o 
  -5  -5  12       31.34       40.75      7.73 o 
  -4  -5  12       81.67      106.72      9.36 o 
  -3  -5  12        6.42        8.34      3.32 o 
  -2  -5  12      268.78      284.01     13.83 o 
  -1  -5  12     1063.17     1022.96     23.32 o 
   0  -5  12      541.30      594.58     37.83 o 
   1  -5  12      280.20      266.68     25.59 o 
   2  -5  12       44.82       51.17      3.30 o 
   3  -5  12      314.68      331.15      9.42 o 
   4  -5  12      307.55      318.86     15.73 o 
   5  -5  12       70.83       63.53      7.53 o 
   6  -5  12       29.06       46.04      7.93 o 
   7  -5  12       68.04       64.82      9.63 o 
   8  -5  12       11.23       11.93      4.41 o 
  -7  -4  12       10.95       21.70      5.08 o 
  -6  -4  12      132.68      137.77     11.59 o 
  -5  -4  12      821.87      805.59     26.10 o 
  -4  -4  12      318.52      301.78     15.32 o 
  -3  -4  12       16.53       22.37      5.29 o 
  -2  -4  12      126.31      114.72      8.88 o 
  -1  -4  12      309.49      320.03      9.58 o 
   0  -4  12       35.20       43.38      3.45 o 
   1  -4  12       15.11       22.11      2.58 o 
   2  -4  12      399.90      362.07     17.49 o 
   3  -4  12     1452.24     1457.03    110.92 o 
   4  -4  12      377.76      345.98     11.15 o 
   5  -4  12        1.85        4.32      2.03 o 
   6  -4  12      192.53      164.57      7.66 o 
   7  -4  12      251.32      233.66      9.52 o 
   8  -4  12       86.08       96.89      9.90 o 
   9  -4  12       61.23       68.82      8.14 o 
  -7  -3  12       17.67       25.56      6.51 o 
  -6  -3  12       13.84        9.56      4.61 o 
  -5  -3  12       37.11       45.49      7.80 o 
  -4  -3  12       29.84       41.63      7.12 o 
  -3  -3  12        0.54       -0.14      2.92 o 
  -2  -3  12      222.30      191.60     11.25 o 
  -1  -3  12      342.46      338.32     11.83 o 
   0  -3  12      435.19      441.87     14.78 o 
   1  -3  12      108.12       79.56      9.02 o 
   2  -3  12      619.31      679.35     50.13 o 
   3  -3  12      961.77      852.71     77.53 o 
   4  -3  12     1191.46     1129.71     88.34 o 
   5  -3  12     1322.00     1306.67     93.97 o 
   6  -3  12        3.66       12.25      2.71 o 
   7  -3  12       41.51       48.11      4.64 o 
   8  -3  12       30.14       35.77      4.77 o 
   9  -3  12       58.60       68.52      8.10 o 
  10  -3  12       43.72       43.35      7.25 o 
  -7  -2  12      115.14      126.72     11.25 o 
  -6  -2  12      275.22      281.03     16.00 o 
  -5  -2  12      131.47      133.09     10.71 o 
  -4  -2  12      103.16       93.90      8.68 o 
  -3  -2  12      517.65      507.48     18.85 o 
  -2  -2  12        2.50        5.28      1.92 o 
  -1  -2  12       21.32       35.78      3.74 o 
   0  -2  12      475.75      488.68     11.38 o 
   1  -2  12        2.67        2.38      1.81 o 
   2  -2  12        0.32        1.57      0.94 o 
   3  -2  12        4.70       10.70      2.32 o 
   4  -2  12      171.03      163.69     13.63 o 
   5  -2  12       53.19       52.90      4.22 o 
   6  -2  12      404.21      358.29     21.49 o 
   7  -2  12      166.45      180.41     12.27 o 
   8  -2  12      543.74      513.65     43.80 o 
   9  -2  12      158.20      161.52     10.00 o 
  10  -2  12       61.32       61.21      5.72 o 
  -7  -1  12       48.99       63.93      9.36 o 
  -6  -1  12      214.33      198.92     13.70 o 
  -5  -1  12      261.48      259.20     14.92 o 
  -4  -1  12      119.51      118.99      9.70 o 
  -3  -1  12      214.95      192.08     11.80 o 
  -2  -1  12       71.86       74.05     11.49 o 
  -1  -1  12      139.32      128.05     10.61 o 
   0  -1  12        0.79        2.18      1.30 o 
   1  -1  12       58.69       71.00      3.29 o 
   2  -1  12      553.89      501.51     24.78 o 
   3  -1  12      109.91      109.03      5.52 o 
   4  -1  12       75.80       79.77      9.22 o 
   5  -1  12        2.60        0.67      1.63 o 
   6  -1  12       57.63       57.44      4.53 o 
   7  -1  12      291.21      279.22      9.99 o 
   8  -1  12      556.47      542.18     31.32 o 
   9  -1  12      149.55      152.36     11.19 o 
  10  -1  12        1.68        1.49      1.81 o 
  11  -1  12      122.29      124.72      9.70 o 
  -7   0  12       36.87       53.15      8.41 o 
  -6   0  12       36.69       33.83      6.78 o 
  -5   0  12      113.22      109.09      9.70 o 
  -4   0  12       90.86       99.12      8.75 o 
  -3   0  12       57.58       53.09      7.19 o 
  -2   0  12      122.05      127.38     15.22 o 
  -1   0  12      288.49      326.19     24.98 o 
   0   0  12        7.64        6.90      2.75 o 
   1   0  12       55.36       60.94      6.10 o 
   2   0  12      136.42      121.72      6.54 o 
   3   0  12      351.34      332.43     30.31 o 
   4   0  12       53.78       52.81     11.97 o 
   5   0  12        4.47        7.47      2.24 o 
   6   0  12      523.36      516.08     12.84 o 
   7   0  12       61.40       60.39      6.44 o 
   8   0  12       89.53       96.92      6.09 o 
   9   0  12      112.00      115.43      7.02 o 
  10   0  12        3.62        6.27      2.01 o 
  11   0  12      122.64      141.47     21.42 o 
  -7   1  12      134.55      125.43     10.85 o 
  -6   1  12       90.40       96.48      9.49 o 
  -5   1  12       45.54       43.93      7.46 o 
  -4   1  12        5.92        8.95      3.80 o 
  -3   1  12        0.77        3.45      2.75 o 
  -2   1  12      119.83      119.36     19.90 o 
  -1   1  12      915.79     1031.37     22.44 o 
   0   1  12      116.63       95.21      9.63 o 
   1   1  12       31.27       32.99      3.67 o 
   2   1  12      161.31      154.70     15.49 o 
   3   1  12      130.24      142.73      6.26 o 
   4   1  12      752.73      646.72     63.56 o 
   5   1  12      849.60      858.75     22.37 o 
   6   1  12      309.98      310.77     33.39 o 
   7   1  12       24.88       32.54      4.09 o 
   8   1  12        3.99        6.91      2.11 o 
   9   1  12       14.75       18.21      4.54 o 
  10   1  12      105.38      117.91     14.92 o 
  11   1  12       33.95       47.04      7.36 o 
  -7   2  12       11.68       19.19      5.42 o 
  -6   2  12       32.79       39.53      7.39 o 
  -5   2  12      348.80      310.73     16.34 o 
  -4   2  12      547.30      530.87     20.27 o 
  -3   2  12      569.13      559.75     56.07 o 
  -2   2  12      290.27      323.20     31.19 o 
  -1   2  12      799.71      781.58     47.36 o 
   0   2  12     1668.85     1705.51    237.37 o 
   1   2  12      326.23      321.51     32.71 o 
   2   2  12      204.00      208.92     35.59 o 
   3   2  12       64.17       53.40      4.21 o 
   4   2  12        2.21        2.39      1.57 o 
   5   2  12       90.68      123.87      9.19 o 
   6   2  12      116.86      109.74      7.49 o 
   7   2  12      422.80      389.26     45.53 o 
   8   2  12      460.77      454.38     26.10 o 
   9   2  12      355.43      352.48     56.65 o 
  10   2  12      200.11      211.12     23.02 o 
  11   2  12      101.96      109.90      9.97 o 
  -6   3  12       45.59       62.71      7.12 o 
  -5   3  12      753.74      695.89     24.20 o 
  -4   3  12     1007.54      924.58     26.58 o 
  -3   3  12      281.57      331.76     35.80 o 
  -2   3  12      113.50      108.59     13.56 o 
  -1   3  12        2.68        7.53      2.45 o 
   0   3  12        0.74        4.68      2.02 o 
   1   3  12       57.45       44.32      6.64 o 
   2   3  12     1302.95     1186.60    130.55 o 
   3   3  12     2198.84     2248.13    253.67 o 
   4   3  12     1466.31     1280.57    142.07 o 
   5   3  12     1087.77      984.18     23.93 o 
   6   3  12      124.08      120.13     11.53 o 
   7   3  12      201.41      185.43     22.51 o 
   8   3  12      668.30      649.49     79.87 o 
   9   3  12      533.66      519.55     62.48 o 
  10   3  12       42.13       62.63     13.83 o 
  11   3  12        7.95       13.15      4.00 o 
  12   3  12        0.61        3.19      2.37 o 
  -6   4  12        1.54        5.22      2.37 o 
  -5   4  12       91.88       93.77      8.68 o 
  -4   4  12       80.35      101.75      7.97 o 
  -3   4  12        6.05        4.54      1.98 o 
  -2   4  12        5.64        4.45      2.27 o 
  -1   4  12      184.12      184.37     23.80 o 
   0   4  12      207.14      219.26     16.92 o 
   1   4  12       16.32       15.71      3.59 o 
   2   4  12       16.87       30.76      3.72 o 
   3   4  12     1062.28      991.83     99.97 o 
   4   4  12     1243.01     1168.19    220.21 o 
   5   4  12      226.41      214.39     29.12 o 
   6   4  12      132.32      140.35     24.75 o 
   7   4  12      294.77      289.01     27.87 o 
   8   4  12      323.47      330.62     36.75 o 
   9   4  12       71.84       60.52      9.36 o 
  10   4  12       13.07       25.76      5.39 o 
  11   4  12       17.85       19.05      5.22 o 
  12   4  12      176.75      178.65     13.42 o 
  -5   5  12      103.06      101.50      8.75 o 
  -4   5  12      143.64      139.82     15.66 o 
  -3   5  12      242.28      251.73     14.10 o 
  -2   5  12       22.85       30.88      3.94 o 
  -1   5  12      151.69      165.87      8.68 o 
   0   5  12       94.32       77.55      6.27 o 
   1   5  12      384.88      394.01     47.46 o 
   2   5  12       10.43        7.01      3.53 o 
   3   5  12       14.98       21.60      3.33 o 
   4   5  12       14.87       19.66      8.54 o 
   5   5  12       50.73       59.07     11.25 o 
   6   5  12      388.46      385.48     49.39 o 
   7   5  12      235.14      248.81     30.88 o 
   8   5  12      300.14      301.13     44.31 o 
   9   5  12       88.29      106.42     21.02 o 
  10   5  12        0.79       -1.29      2.58 o 
  11   5  12        9.54       13.76      4.68 o 
  12   5  12        1.25        2.24      2.31 o 
  -4   6  12       12.10       24.14      6.10 o 
  -3   6  12       50.54       55.74      4.98 o 
  -2   6  12        3.48        7.95      2.98 o 
  -1   6  12       99.91       88.92      5.55 o 
   0   6  12      512.90      539.58     42.68 o 
   1   6  12      783.70      723.85     52.41 o 
   2   6  12      510.38      504.17     51.63 o 
   3   6  12        0.21        1.22      1.46 o 
   4   6  12       43.46       54.53      7.63 o 
   5   6  12       16.54       32.77      3.92 o 
   6   6  12       80.77       83.93      5.32 o 
   7   6  12       14.47       17.19      2.87 o 
   8   6  12      132.74      149.88     30.85 o 
   9   6  12      163.70      180.71     18.41 o 
  10   6  12       14.17       18.24      5.36 o 
  11   6  12       87.29       85.16      8.95 o 
  12   6  12       14.12       13.02      4.20 o 
  -4   7  12      140.74      151.74     12.00 o 
  -3   7  12      305.64      315.47     17.02 o 
  -2   7  12      317.37      340.22     16.88 o 
  -1   7  12      132.16      124.48     10.37 o 
   0   7  12      336.48      308.62     15.80 o 
   1   7  12      769.10      723.84     87.90 o 
   2   7  12        0.14        5.49      5.19 o 
   3   7  12      220.57      233.33     38.27 o 
   4   7  12      759.63      634.34    117.53 o 
   5   7  12     1492.00     1444.44    186.45 o 
   6   7  12      560.14      589.51     92.82 o 
   7   7  12       37.80       43.83      9.73 o 
   8   7  12       98.33      106.32     10.17 o 
   9   7  12      208.95      205.78     38.54 o 
  10   7  12       48.31       66.78      7.73 o 
  11   7  12       10.54       11.80      4.61 o 
  -3   8  12       43.82       40.68      7.66 o 
  -2   8  12       79.56       68.88      8.47 o 
  -1   8  12        0.32        1.56      3.46 o 
   0   8  12      467.35      454.12     19.80 o 
   1   8  12      346.38      337.17     16.61 o 
   2   8  12      436.49      417.44     18.03 o 
   3   8  12      727.08      768.98     24.07 o 
   4   8  12      727.75      654.14    120.55 o 
   5   8  12     1158.68     1154.26    146.24 o 
   6   8  12      692.28      724.71     90.82 o 
   7   8  12      113.19      105.11      6.99 o 
   8   8  12       26.51       35.14      4.53 o 
   9   8  12      244.67      219.47     13.42 o 
  10   8  12       67.45       73.56      8.20 o 
  11   8  12      145.13      158.38     12.41 o 
  -2   9  12       14.10       24.88      6.17 o 
  -1   9  12       48.13       52.27      9.02 o 
   0   9  12       98.70       98.17      9.70 o 
   1   9  12      170.02      178.86     12.88 o 
   2   9  12      183.38      191.60     12.68 o 
   3   9  12       63.92       62.65      8.54 o 
   4   9  12       45.30       49.43      7.66 o 
   5   9  12        3.20        6.58      3.12 o 
   6   9  12        0.10        2.47      1.92 o 
   7   9  12      260.99      273.13     34.34 o 
   8   9  12     1008.46     1054.74    135.50 o 
   9   9  12      744.11      736.30     24.07 o 
  10   9  12      436.78      423.27     19.26 o 
  -1  10  12      105.70      112.68     10.92 o 
   0  10  12       14.31       10.64      4.88 o 
   1  10  12       56.01       53.36      8.61 o 
   2  10  12       99.41       87.05      8.95 o 
   3  10  12        0.75        0.75      2.10 o 
   4  10  12      175.16      168.21     12.00 o 
   5  10  12       53.77       61.77      8.47 o 
   6  10  12       39.16       36.36      4.60 o 
   7  10  12       10.71       15.63      2.94 o 
   8  10  12      132.51      144.24      7.36 o 
   1  11  12       32.38       52.41      8.61 o 
   2  11  12       63.66       81.90      8.61 o 
   3  11  12       59.18       64.95      7.59 o 
   4  11  12       27.55       39.73      7.05 o 
   5  11  12        3.81        5.49      2.78 o 
   6  11  12        1.66        5.25      1.99 o 
   7  11  12        0.46        2.48      1.60 o 
   8  11  12       33.08       41.63      6.98 o 
   3  12  12        0.64        8.68      2.92 o 
   4  12  12       21.07       16.88      4.27 o 
   5  12  12       40.67       39.73      6.92 o 
   6  12  12       65.20       69.58      5.63 o 
  -4  -8  13       39.33       50.17      8.61 o 
  -3  -8  13      205.02      210.45     14.31 o 
  -2  -8  13      526.04      438.60     20.00 o 
  -1  -8  13      526.23      510.26     20.75 o 
   1  -8  13       27.60       38.14      5.07 o 
   2  -8  13        2.27        3.14      2.05 o 
   3  -8  13        0.44        6.76      3.93 o 
   4  -8  13        0.93        1.36      2.24 o 
  -1  -7  13      101.87       88.95      8.27 o 
   0  -7  13       42.63       41.09      6.51 o 
   1  -7  13       41.33       46.40      4.54 o 
   2  -7  13      198.67      254.85     10.40 o 
   3  -7  13      110.15      119.93      7.55 o 
   4  -7  13       11.12       16.75      4.00 o 
   5  -7  13       46.42       60.21      7.32 o 
  -5  -6  13      100.34      119.94     10.58 o 
  -4  -6  13      208.87      229.03     13.90 o 
  -3  -6  13       14.39       19.46      4.88 o 
  -2  -6  13       11.28       16.14      4.41 o 
  -1  -6  13        4.23       10.51      3.05 o 
   0  -6  13        3.54        8.34      2.98 o 
   1  -6  13       41.09       55.66      4.61 o 
   2  -6  13      179.66      176.62      8.32 o 
   3  -6  13      243.52      264.71     10.42 o 
   4  -6  13        7.07       18.51      5.08 o 
   5  -6  13       24.82       32.48      6.64 o 
   6  -6  13       15.88       15.87      4.54 o 
   7  -6  13        0.12        1.76      2.64 o 
  -6  -5  13      143.69      164.01     12.68 o 
  -5  -5  13      287.57      294.25     16.68 o 
  -4  -5  13      318.78      317.37     16.41 o 
  -3  -5  13       95.71      114.92      9.56 o 
  -2  -5  13        4.29       10.10      3.80 o 
   0  -5  13        1.31        7.53      1.89 o 
   1  -5  13       41.62       51.99      3.44 o 
   2  -5  13      174.75      182.08      6.33 o 
   3  -5  13      253.83      264.40      7.77 o 
   4  -5  13       52.25       55.05      6.85 o 
   5  -5  13       25.81       37.90      7.25 o 
   6  -5  13       20.61       28.41      6.17 o 
   7  -5  13       18.61       17.97      5.56 o 
   8  -5  13        0.06        2.64      2.85 o 
  -6  -4  13       10.18       18.17      5.36 o 
  -5  -4  13       14.58       21.90      6.17 o 
  -4  -4  13        0.56        1.97      2.78 o 
  -3  -4  13       12.17       12.14      4.41 o 
  -2  -4  13       18.10       21.42      5.36 o 
  -1  -4  13      680.32      627.35     19.02 o 
   0  -4  13      496.28      542.58     12.92 o 
   1  -4  13      404.02      342.27     18.37 o 
   2  -4  13      576.65      601.80     11.10 o 
   3  -4  13      530.34      520.65     40.41 o 
   4  -4  13       95.91       94.90      7.53 o 
   5  -4  13        1.07        7.86      2.07 o 
   6  -4  13      113.57      116.04     10.44 o 
   7  -4  13      188.48      198.99     14.03 o 
   8  -4  13       82.69       84.34      9.09 o 
  -7  -3  13        5.25        7.66      3.39 o 
  -6  -3  13       32.61       40.48      7.66 o 
  -5  -3  13      222.68      226.18     14.71 o 
  -4  -3  13      209.29      215.33     13.56 o 
  -3  -3  13      307.73      293.50     15.12 o 
  -2  -3  13      161.42      152.14     10.58 o 
  -1  -3  13      838.77      887.09     44.95 o 
   0  -3  13      619.09      569.28     12.96 o 
   1  -3  13       67.95       89.05      4.11 o 
   2  -3  13        2.57        7.30      1.77 o 
   3  -3  13      203.38      193.99      8.37 o 
   4  -3  13      412.61      372.51     23.59 o 
   5  -3  13       66.51       84.62      5.39 o 
   6  -3  13      126.53      114.82      7.12 o 
   7  -3  13      700.62      734.31     49.83 o 
   8  -3  13      516.48      499.58     43.39 o 
   9  -3  13      129.20      141.21     12.75 o 
  -7  -2  13       24.97       29.83      6.58 o 
  -6  -2  13        3.14        7.86      3.19 o 
  -5  -2  13       14.95       31.19      7.12 o 
  -4  -2  13      334.48      331.13     16.54 o 
  -3  -2  13        2.22        7.80      3.80 o 
  -2  -2  13      363.49      334.25     15.39 o 
  -1  -2  13        7.01       12.34      2.45 o 
   0  -2  13       47.82       48.74      4.20 o 
   1  -2  13      196.43      193.02     12.17 o 
   2  -2  13       16.80       21.80      3.21 o 
   3  -2  13      366.44      384.45     27.90 o 
   4  -2  13      787.11      736.60     55.15 o 
   5  -2  13      750.27      668.51     46.44 o 
   6  -2  13       69.16       70.32      7.93 o 
   7  -2  13        2.23        7.17      2.23 o 
   8  -2  13       58.99       52.37      5.62 o 
   9  -2  13       35.44       41.97      5.14 o 
  10  -2  13       43.85       59.13      5.80 o 
  -7  -1  13        2.68        2.92      2.51 o 
  -6  -1  13       66.92       66.99      8.14 o 
  -5  -1  13        5.29        9.15      4.34 o 
  -4  -1  13        5.97       -1.08      2.44 o 
  -3  -1  13       27.56       31.87      6.24 o 
  -2  -1  13      209.83      200.07     20.10 o 
  -1  -1  13        2.98        5.98      1.94 o 
   0  -1  13       10.20       16.38      2.75 o 
   1  -1  13        6.12        8.39      2.27 o 
   2  -1  13       69.92       59.36      4.29 o 
   3  -1  13       55.74       59.95      8.14 o 
   4  -1  13      249.30      204.08     11.12 o 
   5  -1  13       31.27       31.30      4.00 o 
   6  -1  13      110.16       93.51      7.05 o 
   7  -1  13      144.51      121.85     17.29 o 
   8  -1  13       83.36       81.95      5.94 o 
   9  -1  13       30.31       37.66      5.19 o 
  10  -1  13       58.47       62.92      5.62 o 
  -7   0  13        1.93        1.36      2.17 o 
  -6   0  13       92.31       70.92      8.14 o 
  -5   0  13      128.07      118.11     10.37 o 
  -4   0  13       82.64       77.90      8.07 o 
  -3   0  13       22.62       31.73      6.31 o 
  -2   0  13        1.67        2.22      1.73 o 
  -1   0  13       27.74       36.72      4.04 o 
   0   0  13      202.33      208.08     12.03 o 
   1   0  13        1.33        2.43      2.64 o 
   2   0  13       32.69       39.57      3.81 o 
   3   0  13       90.83       77.35     10.75 o 
   4   0  13       13.76        6.72      2.08 o 
   5   0  13     1067.81     1001.70     41.39 o 
   6   0  13        6.77        8.42      2.41 o 
   7   0  13      238.86      215.40     12.41 o 
   8   0  13      204.80      211.35     17.80 o 
   9   0  13      271.92      260.82     22.65 o 
  10   0  13       53.52       63.98      8.85 o 
  11   0  13       32.24       40.88      6.03 o 
  -6   1  13      122.69      126.17     10.92 o 
  -5   1  13      393.87      379.27     18.37 o 
  -4   1  13      491.48      448.43     19.26 o 
  -3   1  13      498.70      477.44     18.98 o 
  -2   1  13      150.77      160.18     11.32 o 
  -1   1  13       26.53       22.38      3.42 o 
   0   1  13      573.51      602.66     62.61 o 
   1   1  13      136.31      120.20      6.95 o 
   2   1  13      155.44      134.71     11.29 o 
   3   1  13      110.81      106.53      9.97 o 
   4   1  13       66.13       77.83      5.01 o 
   5   1  13        0.69        1.23      2.00 o 
   6   1  13       11.78       14.15      2.78 o 
   7   1  13       97.05       93.29      7.36 o 
   8   1  13      440.55      447.88     35.59 o 
   9   1  13      707.02      680.42     55.66 o 
  10   1  13      442.44      457.55     44.44 o 
  11   1  13       19.06       16.25      3.19 o 
  -6   2  13      321.33      292.35     16.61 o 
  -5   2  13      487.69      439.82     19.87 o 
  -4   2  13      848.75      802.00     25.70 o 
  -3   2  13      158.57      178.85      8.95 o 
  -2   2  13        0.93        3.56      1.77 o 
  -1   2  13      267.02      274.53      9.25 o 
   0   2  13      108.63      114.19     15.09 o 
   1   2  13      137.58      138.29     14.71 o 
   2   2  13      197.57      173.51     13.59 o 
   3   2  13      388.09      378.58     33.26 o 
   4   2  13      435.76      377.20     31.15 o 
   5   2  13      307.77      294.84     22.58 o 
   6   2  13      150.05      133.37     13.93 o 
   7   2  13      402.23      371.62     15.42 o 
   8   2  13      430.54      411.57     44.41 o 
   9   2  13      734.33      731.71     58.34 o 
  10   2  13      164.18      172.05     14.98 o 
  11   2  13        2.05        0.82      4.98 o 
  -6   3  13       19.31       24.61      4.88 o 
  -5   3  13        1.40        8.54      3.66 o 
  -4   3  13        0.14        4.34      2.51 o 
  -3   3  13       21.57       28.86      4.03 o 
  -2   3  13      212.32      222.09      8.63 o 
  -1   3  13      660.38      665.31     66.68 o 
   0   3  13      612.71      645.29     65.77 o 
   1   3  13      446.00      386.84     36.10 o 
   2   3  13        8.72       12.89      2.77 o 
   3   3  13       20.95       18.64      4.07 o 
   4   3  13        7.41        7.09      2.26 o 
   5   3  13      212.01      198.84     21.12 o 
   6   3  13       28.62       30.30      3.98 o 
   7   3  13       12.74       14.24      2.92 o 
   8   3  13       88.49       98.02      6.15 o 
   9   3  13        1.40        3.71      2.37 o 
  10   3  13        7.56       12.15      2.57 o 
  11   3  13       89.05       94.04      9.49 o 
  -5   4  13        5.41       11.73      3.66 o 
  -4   4  13      314.90      326.05     16.27 o 
  -3   4  13      115.18      112.09      7.56 o 
  -2   4  13       24.65       27.56      8.34 o 
  -1   4  13      366.74      419.94     36.85 o 
   0   4  13        6.38        6.07      2.17 o 
   1   4  13        2.85        4.44      1.82 o 
   2   4  13       31.56       39.39      8.81 o 
   3   4  13      913.40      841.44    110.17 o 
   4   4  13     1418.57     1421.53    189.60 o 
   5   4  13      288.63      296.18     30.95 o 
   6   4  13        0.65        2.19      1.38 o 
   7   4  13       13.16       20.15      4.37 o 
   8   4  13      248.31      229.27     19.93 o 
   9   4  13      145.83      149.04     12.71 o 
  10   4  13       37.23       36.77     10.00 o 
  11   4  13       37.33       51.19      8.54 o 
  -5   5  13       13.16       21.36      4.75 o 
  -4   5  13      232.54      235.05     24.75 o 
  -3   5  13      381.96      362.56     11.77 o 
  -2   5  13       62.95       72.44      5.90 o 
  -1   5  13        6.06       17.86      8.47 o 
   0   5  13        0.96        1.81      1.87 o 
   1   5  13       67.77       72.07      5.05 o 
   2   5  13        0.15        0.67      1.56 o 
   3   5  13       12.35       13.98      2.87 o 
   4   5  13      205.13      229.77     20.68 o 
   5   5  13      170.25      140.06     16.78 o 
   6   5  13       35.95       44.46      7.63 o 
   7   5  13       70.42       73.11      8.51 o 
   8   5  13       22.31       24.18      3.67 o 
   9   5  13       47.21       53.90      4.85 o 
  10   5  13       28.17       36.31      7.70 o 
  11   5  13        2.30        0.68      2.58 o 
  -4   6  13      348.75      361.17     17.90 o 
  -3   6  13      589.02      615.28     15.59 o 
  -2   6  13      480.96      459.43     13.07 o 
  -1   6  13       45.40       63.07      4.87 o 
   0   6  13       39.62       40.87      4.73 o 
   1   6  13        0.44        4.29      2.22 o 
   2   6  13      116.82       95.14     15.42 o 
   3   6  13       96.62      107.29     13.80 o 
   4   6  13      540.95      493.75     37.97 o 
   5   6  13      985.78     1038.60    160.28 o 
   6   6  13       23.77       28.35      3.95 o 
   7   6  13       71.20       89.37     15.49 o 
   8   6  13       27.75       32.55      7.66 o 
   9   6  13       32.81       41.48      7.76 o 
  10   6  13       75.34       72.48      8.07 o 
  11   6  13       72.45       61.02      9.15 o 
  -4   7  13       33.22       50.38      8.54 o 
  -3   7  13       52.51       47.39      8.27 o 
  -2   7  13       25.39       25.76      6.03 o 
  -1   7  13       50.99       53.36      8.34 o 
   0   7  13      466.59      496.09     20.20 o 
   1   7  13      901.38      896.81     71.83 o 
   2   7  13      690.12      709.52     53.12 o 
   3   7  13      345.56      315.43     32.27 o 
   4   7  13      209.16      205.57     12.07 o 
   5   7  13      184.32      190.84     22.10 o 
   6   7  13      222.64      206.13     28.20 o 
   7   7  13       15.30       18.72      3.31 o 
   8   7  13       90.55      106.03     14.03 o 
   9   7  13       95.96       98.74      7.63 o 
  10   7  13       51.01       50.24      8.00 o 
  11   7  13        0.31        2.17      3.25 o 
  -3   8  13       69.53       78.11      9.36 o 
  -2   8  13       71.08       88.28      9.63 o 
  -1   8  13      319.00      324.62     17.29 o 
   0   8  13      321.02      320.90     17.09 o 
   1   8  13      545.66      585.52     22.37 o 
   2   8  13      548.19      518.26     20.81 o 
   3   8  13        1.40       10.92      4.20 o 
   4   8  13       97.29       88.89      7.59 o 
   5   8  13      211.18      195.53     15.66 o 
   6   8  13      560.08      528.64     62.34 o 
   7   8  13      865.49      856.35    118.38 o 
   8   8  13      792.60      827.47    122.58 o 
   9   8  13      739.05      832.06    140.68 o 
  10   8  13      194.13      169.84     12.48 o 
  11   8  13        1.85        3.80      2.98 o 
  -2   9  13        8.71       11.86      4.47 o 
  -1   9  13        5.17        9.42      4.20 o 
   0   9  13        0.84        4.47      3.46 o 
   1   9  13        2.17        0.47      3.53 o 
   2   9  13        8.49       13.42      4.47 o 
   3   9  13      175.16      166.38     12.07 o 
   4   9  13      630.54      703.83     24.27 o 
   5   9  13      848.39      896.45     27.26 o 
   6   9  13      769.92      824.51     25.83 o 
   7   9  13      364.38      413.44     17.97 o 
   8   9  13      110.29      114.28     14.07 o 
   9   9  13       49.49       52.68      7.93 o 
  10   9  13       55.86       48.00      7.86 o 
   0  10  13        7.99       10.85      4.34 o 
   1  10  13        6.34       12.14      4.81 o 
   2  10  13        8.67        9.15      3.53 o 
   3  10  13       39.55       50.17      8.20 o 
   4  10  13      115.57      102.11      9.70 o 
   5  10  13      347.17      354.73     17.56 o 
   6  10  13      107.13      115.19      9.83 o 
   7  10  13        0.49        5.70      2.71 o 
   8  10  13       12.18       15.80      4.34 o 
   1  11  13        0.57        2.17      2.37 o 
   2  11  13       14.68       20.95      5.36 o 
   3  11  13       50.20       58.31      7.25 o 
   4  11  13        8.05        6.98      3.32 o 
   5  11  13       59.12       70.17      7.86 o 
   6  11  13       96.25      106.85      9.42 o 
   7  11  13       89.56       99.60      8.68 o 
   8  11  13        6.61       16.56      2.75 o 
  -2  -8  14       22.22       31.05      6.78 o 
   1  -8  14        3.69        8.79      2.49 o 
   2  -8  14       57.89       81.83      6.92 o 
  -1  -7  14      106.59      111.53      9.76 o 
   1  -7  14      118.36      152.48      7.84 o 
   2  -7  14      215.31      211.28      9.64 o 
   3  -7  14       85.56      103.55      6.76 o 
   4  -7  14       60.70       82.31      8.75 o 
  -5  -6  14       31.69       50.71      8.41 o 
  -4  -6  14       34.92       44.54      8.00 o 
  -3  -6  14        0.14        8.20      3.46 o 
  -2  -6  14       68.16       83.05      7.93 o 
  -1  -6  14       56.06       56.00      6.78 o 
   0  -6  14       88.33      121.97      8.95 o 
   1  -6  14       14.96       16.87      3.35 o 
   2  -6  14       10.79       13.84      3.16 o 
   3  -6  14        8.93        8.03      2.73 o 
   4  -6  14       81.58       70.99      7.66 o 
   5  -6  14        3.30        2.71      3.05 o 
   6  -6  14       45.78       62.78      7.73 o 
  -5  -5  14        0.45        2.51      3.73 o 
  -4  -5  14        1.19        3.86      3.53 o 
  -3  -5  14       25.91       35.80      6.78 o 
  -2  -5  14       72.77       63.12      7.39 o 
  -1  -5  14      271.10      273.91     14.31 o 
   0  -5  14      381.08      408.90     16.75 o 
   1  -5  14      175.70      186.61     13.35 o 
   2  -5  14       79.38       73.96      4.10 o 
   3  -5  14       92.45      103.26      9.09 o 
   4  -5  14      132.87      137.63     10.78 o 
   5  -5  14        0.01        2.03      2.24 o 
   6  -5  14        6.88       22.98      5.70 o 
   7  -5  14        4.04        5.15      2.64 o 
  -6  -4  14       27.13       43.26      8.07 o 
  -5  -4  14      239.95      232.89     15.19 o 
  -4  -4  14      448.23      426.39     19.59 o 
  -3  -4  14      316.67      331.27     16.75 o 
  -2  -4  14      295.70      273.71     14.71 o 
  -1  -4  14      302.51      303.74     14.78 o 
   0  -4  14      457.64      424.23     11.84 o 
   1  -4  14      384.27      381.10     15.73 o 
   2  -4  14       12.80       22.04      2.82 o 
   3  -4  14      487.50      505.66     13.39 o 
   4  -4  14      186.41      176.46      7.94 o 
   5  -4  14       94.26      106.53      6.21 o 
   6  -4  14       23.78       22.73      3.63 o 
   7  -4  14       10.85       12.68      4.54 o 
   8  -4  14       50.64       82.11      8.88 o 
  -6  -3  14       10.04        8.95      3.66 o 
  -5  -3  14      115.18      121.09     10.98 o 
  -4  -3  14      603.83      571.55     22.51 o 
  -3  -3  14      407.08      369.71     17.70 o 
  -2  -3  14       98.39      101.16      9.42 o 
  -1  -3  14       34.93       44.39      4.60 o 
   0  -3  14      127.90      130.94      6.62 o 
   1  -3  14       97.29      111.42      6.06 o 
   2  -3  14      277.94      278.89     24.75 o 
   3  -3  14     1117.70     1073.33     51.90 o 
   4  -3  14     1141.35     1146.03    119.56 o 
   5  -3  14      364.17      318.82     17.39 o 
   6  -3  14       31.27       47.87      5.16 o 
   7  -3  14       37.43       39.51      5.76 o 
   8  -3  14        3.15       10.21      5.46 o 
   9  -3  14       11.15       17.41      3.21 o 
  -6  -2  14       27.61       31.66      6.51 o 
  -5  -2  14        0.58        1.56      3.05 o 
  -4  -2  14       57.49       60.82      9.09 o 
  -3  -2  14        7.60       12.00      4.61 o 
  -2  -2  14       42.47       41.09      6.85 o 
  -1  -2  14      358.87      398.34     11.28 o 
   0  -2  14      955.89      932.07     69.39 o 
   1  -2  14      862.94      853.11     43.97 o 
   2  -2  14      181.76      181.06      7.69 o 
   3  -2  14      239.46      200.95     10.10 o 
   4  -2  14      159.47      155.20      7.47 o 
   5  -2  14        0.25        3.48      1.80 o 
   6  -2  14      140.95      151.43      7.70 o 
   7  -2  14      268.57      279.24     13.90 o 
   8  -2  14      412.63      411.91     27.12 o 
   9  -2  14      133.15      150.63     12.75 o 
  -6  -1  14       64.68       60.34      9.22 o 
  -5  -1  14       71.35       59.26      9.29 o 
  -4  -1  14       84.54       86.85      9.36 o 
  -3  -1  14       16.54       15.32      4.68 o 
  -2  -1  14       91.97       77.43      8.00 o 
  -1  -1  14       95.91       95.11      5.70 o 
   0  -1  14      258.99      255.33      9.00 o 
   1  -1  14       77.97       70.19      4.91 o 
   2  -1  14       99.10       73.83      4.91 o 
   3  -1  14        0.76        3.90      1.60 o 
   4  -1  14      358.70      368.15     21.26 o 
   5  -1  14      163.47      140.55      9.83 o 
   6  -1  14       84.63       81.96     11.12 o 
   7  -1  14      191.50      187.87     11.53 o 
   8  -1  14      248.94      233.86     14.81 o 
   9  -1  14      182.07      191.68     19.80 o 
  10  -1  14       12.94       22.14      4.98 o 
  -6   0  14        5.08       11.73      3.80 o 
  -5   0  14       50.21       61.90      8.95 o 
  -4   0  14      106.91       96.95      9.22 o 
  -3   0  14      234.73      219.47     13.42 o 
  -2   0  14        4.60       10.05      2.59 o 
  -1   0  14        0.75        2.43      2.47 o 
   0   0  14      135.16      128.58     14.61 o 
   1   0  14       60.16       55.14      4.29 o 
   2   0  14       83.97       84.38      5.20 o 
   3   0  14       29.70       37.13      4.27 o 
   4   0  14      178.24      154.48     23.80 o 
   5   0  14       89.04       85.78      5.70 o 
   6   0  14      125.19      109.13      6.32 o 
   7   0  14      117.91      111.10      6.75 o 
   8   0  14      210.68      208.04     25.66 o 
   9   0  14       15.93       16.88      4.41 o 
  10   0  14       18.87       20.54      5.29 o 
  -6   1  14       31.63       31.05      6.17 o 
  -5   1  14        4.72        3.19      2.71 o 
  -4   1  14      257.26      251.67     15.05 o 
  -3   1  14       94.67       92.68      8.88 o 
  -2   1  14        0.05        2.08      1.82 o 
  -1   1  14       20.86       30.62      4.07 o 
   0   1  14      168.86      185.34     20.81 o 
   1   1  14       23.80       34.62      6.10 o 
   2   1  14       22.19       28.40      3.81 o 
   3   1  14        9.57        8.35      2.47 o 
   4   1  14      317.21      296.43     25.29 o 
   5   1  14     1433.23     1409.20    122.21 o 
   6   1  14      808.23      710.92     61.60 o 
   7   1  14       45.30       56.95      8.44 o 
   8   1  14       53.34       57.05      5.32 o 
   9   1  14       12.49        9.71      2.81 o 
  10   1  14        0.53        3.94      1.96 o 
  11   1  14       49.57       60.95      5.42 o 
  -6   2  14        0.18        4.41      2.64 o 
  -5   2  14       56.67       51.80      8.41 o 
  -4   2  14      101.72       98.65      9.76 o 
  -3   2  14       38.89       55.26      7.93 o 
  -2   2  14      166.65      175.03     18.92 o 
  -1   2  14       54.97       77.64     14.27 o 
   0   2  14       95.61      105.73     20.27 o 
   1   2  14     1148.28     1136.20     99.97 o 
   2   2  14      585.50      608.49     61.46 o 
   3   2  14      354.42      288.87     27.73 o 
   4   2  14      580.36      576.97     66.88 o 
   5   2  14      261.88      236.21     34.58 o 
   6   2  14      470.02      468.00     56.71 o 
   7   2  14        1.45        3.76      3.12 o 
   8   2  14        5.14        8.20      2.60 o 
   9   2  14      183.43      184.81      9.06 o 
  10   2  14      300.99      315.73     53.19 o 
  11   2  14      150.57      158.14     23.46 o 
  -5   3  14      266.21      244.42     15.19 o 
  -4   3  14      696.18      684.84     24.54 o 
  -3   3  14      546.36      540.74     40.10 o 
  -2   3  14      116.66      125.66     12.03 o 
  -1   3  14        1.11        7.26      5.15 o 
   0   3  14        8.12       11.31      2.71 o 
   1   3  14       18.34       27.92      3.83 o 
   2   3  14      112.06       88.92      8.68 o 
   3   3  14        0.35        2.16      1.68 o 
   4   3  14       17.37       22.04      7.39 o 
   5   3  14       71.46       74.81      6.95 o 
   6   3  14       10.06       14.59      4.07 o 
   7   3  14      192.76      206.96      8.75 o 
   8   3  14      240.25      222.02     24.41 o 
   9   3  14     1105.71     1094.32    152.48 o 
  10   3  14      309.09      337.14     38.41 o 
  11   3  14       73.66       93.44     10.85 o 
  -5   4  14       53.66       71.26      7.80 o 
  -4   4  14      107.41      114.78      9.76 o 
  -3   4  14      113.83      126.23      8.54 o 
  -2   4  14        9.35       15.18      4.34 o 
  -1   4  14      394.64      456.63     17.90 o 
   0   4  14      542.10      488.72     33.90 o 
   1   4  14      219.32      236.98     22.37 o 
   2   4  14      112.49      107.14      8.24 o 
   3   4  14       12.91       11.47      4.03 o 
   4   4  14      592.34      589.94     76.85 o 
   5   4  14      230.21      207.40     25.19 o 
   6   4  14        1.34        2.66      1.74 o 
   7   4  14       35.70       33.01      5.53 o 
   8   4  14       19.38       13.17      3.53 o 
   9   4  14        8.68        9.44      5.12 o 
  10   4  14      130.90      150.58     14.54 o 
  11   4  14        8.02        5.76      3.19 o 
  -4   5  14       43.74       53.90      8.00 o 
  -3   5  14        4.94       11.76      2.80 o 
  -2   5  14        0.09        2.87      1.85 o 
  -1   5  14      194.47      193.99     16.85 o 
   0   5  14      872.72      893.17     62.71 o 
   1   5  14       70.85       86.59      5.62 o 
   2   5  14        1.42        1.60      1.82 o 
   3   5  14        1.96        4.47      2.06 o 
   4   5  14       64.53       69.46     10.10 o 
   5   5  14       12.42       13.90      2.82 o 
   6   5  14        5.46        6.75      2.22 o 
   7   5  14       39.90       44.02      7.12 o 
   8   5  14       59.90       58.97      6.81 o 
   9   5  14       31.67       42.22      5.12 o 
  10   5  14       32.21       41.89      5.01 o 
  11   5  14        5.87        7.80      3.39 o 
  -3   6  14       66.81       78.50      5.82 o 
  -2   6  14      139.86      149.79     11.63 o 
  -1   6  14      179.69      187.44      8.50 o 
   0   6  14      325.30      317.22     12.85 o 
   1   6  14      550.87      533.89     42.37 o 
   2   6  14       61.48       80.98      5.40 o 
   3   6  14       30.69       28.04      4.75 o 
   4   6  14       98.14       98.71     11.32 o 
   5   6  14       42.56       50.40      4.69 o 
   6   6  14       14.29       22.30      5.36 o 
   7   6  14      143.98      147.57     11.66 o 
   8   6  14        0.34        3.04      1.94 o 
   9   6  14        6.75        9.59      2.50 o 
  10   6  14       14.44       19.89      3.32 o 
  11   6  14       11.89        7.05      3.32 o 
  -3   7  14      249.49      268.83     15.93 o 
  -2   7  14      234.04      245.43     15.32 o 
  -1   7  14      374.39      381.85     18.64 o 
   0   7  14      220.01      222.72     14.03 o 
   1   7  14      427.36      414.22     33.73 o 
   2   7  14      300.23      295.97     20.10 o 
   3   7  14       13.49       11.80      2.70 o 
   4   7  14      159.54      153.64     24.61 o 
   5   7  14      351.47      340.37     35.83 o 
   6   7  14      204.08      198.19     21.09 o 
   7   7  14        8.63        7.46      2.51 o 
   8   7  14       37.79       39.45      4.72 o 
   9   7  14      184.03      181.80     28.54 o 
  10   7  14      154.58      148.35     11.66 o 
  11   7  14      113.22      107.12     10.24 o 
  -2   8  14      173.83      176.14     13.09 o 
  -1   8  14       59.78       55.19      9.09 o 
   0   8  14       24.77       27.19      6.78 o 
   1   8  14      311.81      288.35     16.34 o 
   2   8  14      211.98      233.64     14.58 o 
   3   8  14      177.77      169.84     12.00 o 
   4   8  14      591.61      587.01     90.92 o 
   5   8  14      653.39      615.72     68.10 o 
   6   8  14      894.47      870.72    135.16 o 
   7   8  14      170.87      171.78     18.95 o 
   8   8  14       69.40       79.57     15.87 o 
   9   8  14       12.74       29.03      4.26 o 
  10   8  14       43.25       42.51      7.66 o 
  -1   9  14        6.45        8.34      3.93 o 
   0   9  14      213.56      239.94     15.66 o 
   1   9  14      193.82      221.84     14.85 o 
   2   9  14      454.21      419.61     19.80 o 
   3   9  14      353.40      356.02     17.90 o 
   4   9  14      196.58      185.09     12.75 o 
   5   9  14      241.93      272.22     15.32 o 
   6   9  14       91.54       96.55      9.02 o 
   7   9  14        2.04        8.88      2.71 o 
   8   9  14       55.40       60.87      9.59 o 
   9   9  14      131.05      147.65     19.15 o 
  10   9  14      113.18      119.33     10.78 o 
   1  10  14      145.06      149.77     12.54 o 
   2  10  14      369.55      363.20     18.92 o 
   3  10  14      127.74      139.40     11.59 o 
   4  10  14        0.75        1.36      2.10 o 
   5  10  14       28.95       49.22      8.07 o 
   6  10  14        6.67       -0.07      2.92 o 
   7  10  14        8.55        8.20      3.66 o 
   8  10  14        0.37        8.34      3.25 o 
   3  11  14      123.64      125.43     10.92 o 
   4  11  14       28.52       38.58      7.12 o 
   5  11  14        9.84        6.24      3.05 o 
   6  11  14       77.41       91.05      8.95 o 
   7  11  14       28.46       37.22      6.71 o 
   1  -7  15        0.35        1.14      2.04 o 
   2  -7  15       34.60       40.79      5.15 o 
   3  -7  15       31.42       36.07      6.71 o 
  -3  -6  15       72.58       84.41      8.75 o 
  -2  -6  15        1.91        0.07      2.44 o 
   1  -6  15       18.55       33.29      6.17 o 
   2  -6  15       59.90       74.20     11.80 o 
   3  -6  15       58.38       87.12      8.61 o 
   4  -6  15        4.09        8.00      3.46 o 
   5  -6  15        7.94        7.80      3.53 o 
  -4  -5  15      487.49      549.11     22.92 o 
  -3  -5  15      370.59      340.29     17.42 o 
  -2  -5  15       48.88       57.90      7.12 o 
  -1  -5  15        4.58        5.97      3.19 o 
   0  -5  15        1.02        1.35      3.53 o 
   1  -5  15       87.27      109.91      6.25 o 
   2  -5  15       67.78       68.16      4.07 o 
   3  -5  15       19.90       25.56      5.70 o 
   4  -5  15        1.39        4.14      2.17 o 
   5  -5  15        0.60        4.07      2.44 o 
   6  -5  15       40.09       53.90      8.41 o 
  -5  -4  15      107.34      118.85     11.19 o 
  -4  -4  15      404.90      460.36     21.09 o 
  -3  -4  15      170.15      153.90     12.00 o 
  -2  -4  15        2.80        3.86      3.25 o 
   0  -4  15      204.72      195.86      8.37 o 
   1  -4  15      165.14      171.48     16.68 o 
   2  -4  15      143.28      146.42     12.71 o 
   3  -4  15       92.72       82.88     10.58 o 
   4  -4  15       78.10      105.40      6.32 o 
   5  -4  15        6.95        7.56      7.63 o 
   6  -4  15        2.56        8.63      2.16 o 
   7  -4  15        0.59        4.00      2.71 o 
  -5  -3  15       27.16       44.14      8.34 o 
  -4  -3  15       44.15       50.38      8.27 o 
  -3  -3  15       54.45       68.68      9.36 o 
  -2  -3  15      424.07      411.20     18.78 o 
  -1  -3  15      835.92      784.10     24.75 o 
   0  -3  15      823.64      857.87     55.26 o 
   1  -3  15      527.78      516.58     16.41 o 
   2  -3  15       32.55       40.87      4.70 o 
   3  -3  15        9.13       12.07      3.93 o 
   4  -3  15       30.54       43.07      6.34 o 
   5  -3  15        0.09        2.82      1.84 o 
   6  -3  15       47.62       68.29     10.41 o 
   7  -3  15       65.48       53.05      5.04 o 
   8  -3  15      115.35      111.50      9.25 o 
  -5  -2  15       45.69       51.05      8.54 o 
  -4  -2  15      206.30      217.57     14.58 o 
  -3  -2  15      805.52      747.42     25.76 o 
  -2  -2  15      256.26      242.11     14.44 o 
  -1  -2  15       67.99       73.00      8.64 o 
   0  -2  15       56.43       64.74      5.01 o 
   1  -2  15       18.17       19.92      3.28 o 
   2  -2  15        0.32        2.54      1.69 o 
   3  -2  15      401.68      379.59     11.74 o 
   4  -2  15     1093.08     1057.69     59.49 o 
   5  -2  15      774.26      788.29     64.99 o 
   6  -2  15      406.50      370.87     30.34 o 
   7  -2  15       63.99       63.84      5.55 o 
   8  -2  15       57.17       61.37      8.68 o 
   9  -2  15       22.84       25.80      4.19 o 
  -5  -1  15       36.53       47.39      8.61 o 
  -4  -1  15      181.43      161.16     12.75 o 
  -3  -1  15      210.06      205.03     13.42 o 
  -2  -1  15      127.17      109.43      9.70 o 
  -1  -1  15        1.20        5.21      2.34 o 
   0  -1  15      111.57      122.78      9.56 o 
   1  -1  15       25.18       27.09      3.92 o 
   2  -1  15       56.91       63.12      4.70 o 
   3  -1  15      252.04      253.11      9.54 o 
   4  -1  15      623.66      504.83     32.81 o 
   5  -1  15      331.07      313.65     13.39 o 
   6  -1  15        0.44        1.47      3.25 o 
   7  -1  15       31.50       36.00      6.58 o 
   8  -1  15      103.54      106.65     11.93 o 
   9  -1  15       39.68       43.73      7.80 o 
  -5   0  15        5.74        5.49      3.12 o 
  -4   0  15       43.24       49.56      8.07 o 
  -3   0  15      222.42      199.53     13.22 o 
  -2   0  15      258.81      228.42     13.90 o 
  -1   0  15       25.79       32.72      4.12 o 
   0   0  15      486.27      491.14     48.85 o 
   1   0  15      194.28      164.80      7.57 o 
   2   0  15       32.17       32.74      4.17 o 
   3   0  15      105.72       85.26     10.95 o 
   4   0  15      116.68      108.84      6.46 o 
   5   0  15       74.84       61.22      5.03 o 
   6   0  15      139.11      114.86      6.77 o 
   7   0  15       57.94       55.91      5.70 o 
   8   0  15      213.07      208.49     23.76 o 
   9   0  15       26.94       32.64      4.54 o 
  10   0  15       12.95       14.32      2.75 o 
  -5   1  15        6.88       11.86      3.86 o 
  -4   1  15       38.95       32.41      6.85 o 
  -3   1  15       70.21       73.63      8.27 o 
  -2   1  15       26.50       24.75      5.63 o 
  -1   1  15       11.65       24.20      5.70 o 
   0   1  15      572.83      561.07     62.38 o 
   1   1  15     1123.47     1122.28    125.02 o 
   2   1  15      534.21      522.94     44.17 o 
   3   1  15      219.70      189.22     13.80 o 
   4   1  15      146.93      160.59     11.66 o 
   5   1  15       13.38       13.75      3.28 o 
   6   1  15        2.48        4.95      2.23 o 
   7   1  15        6.28        7.09      2.30 o 
   8   1  15      171.94      178.96     20.48 o 
   9   1  15      255.79      232.17     20.07 o 
  10   1  15       51.52       50.54      5.77 o 
  -5   2  15      101.73       84.27      8.61 o 
  -4   2  15      314.63      321.98     17.36 o 
  -3   2  15      616.43      552.02     21.90 o 
  -2   2  15       33.17       39.07      6.03 o 
  -1   2  15        3.37        4.30      5.49 o 
   0   2  15      164.25      171.37      8.07 o 
   1   2  15      256.83      274.33     37.09 o 
   2   2  15      560.99      518.08     56.78 o 
   3   2  15       63.52       77.14      5.70 o 
   4   2  15      615.41      606.71     56.34 o 
   5   2  15      979.69      914.54     99.77 o 
   6   2  15      569.98      531.75     35.56 o 
   7   2  15      161.49      152.92     21.56 o 
   8   2  15      232.52      205.54      9.37 o 
   9   2  15      381.20      395.35     58.14 o 
  10   2  15      357.31      389.92     46.82 o 
  11   2  15       22.05       30.83      4.51 o 
  -5   3  15        0.35        1.69      2.44 o 
  -4   3  15        4.09        7.66      3.53 o 
  -3   3  15       82.69       92.07      8.81 o 
  -2   3  15        8.94        9.58      2.75 o 
  -1   3  15      256.99      274.83     24.98 o 
   0   3  15       79.11       72.99     11.32 o 
   1   3  15      138.98      140.16      9.63 o 
   2   3  15       77.29       78.41      6.54 o 
   3   3  15      198.35      207.52     21.22 o 
   4   3  15      495.74      485.36     27.87 o 
   5   3  15      729.93      621.98     75.94 o 
   6   3  15      911.54      914.10    119.12 o 
   7   3  15       79.11       76.37      6.24 o 
   8   3  15       42.56       50.48      5.61 o 
   9   3  15       23.85       22.89      4.19 o 
  10   3  15       11.95       14.00      3.31 o 
  11   3  15       30.08       31.64      4.57 o 
  -4   4  15       43.63       50.04      8.14 o 
  -3   4  15       54.13       64.39     14.24 o 
  -2   4  15       44.91       48.66      5.34 o 
  -1   4  15      110.52      113.23      9.63 o 
   0   4  15      497.83      507.29     40.04 o 
   1   4  15       93.07       97.37      6.21 o 
   2   4  15        0.85       -0.38      2.07 o 
   3   4  15       67.68       54.17      5.08 o 
   4   4  15      195.36      196.07     23.46 o 
   5   4  15        6.74        9.06      2.54 o 
   6   4  15      252.24      220.74     14.07 o 
   7   4  15        4.38        6.98      2.92 o 
   8   4  15        7.23        9.95      2.80 o 
   9   4  15       41.22       47.60      9.63 o 
  10   4  15       30.72       43.28      5.66 o 
  11   4  15       46.11       75.08     14.27 o 
  -4   5  15      109.18      116.34      9.90 o 
  -3   5  15      107.86       95.50      9.02 o 
  -2   5  15       92.66       84.44      8.37 o 
  -1   5  15        4.26        8.77      2.21 o 
   0   5  15       61.23       60.68      5.20 o 
   1   5  15        8.33       11.90      2.92 o 
   2   5  15        7.03       14.68      3.16 o 
   3   5  15        6.62        4.44      2.03 o 
   4   5  15       19.48       15.38      3.19 o 
   5   5  15      329.50      296.62     28.68 o 
   6   5  15        4.13        7.26      2.27 o 
   7   5  15        8.65       11.15      5.32 o 
   8   5  15       33.69       28.78      4.10 o 
   9   5  15        2.56        2.35      1.80 o 
  10   5  15       51.34       73.12      9.59 o 
  11   5  15       44.31       52.75      8.61 o 
  -3   6  15      378.39      374.44     20.31 o 
  -2   6  15      200.19      180.36      8.70 o 
  -1   6  15       43.67       50.43      8.85 o 
   0   6  15       72.68       65.47      5.70 o 
   1   6  15      193.64      174.55      8.27 o 
   2   6  15        2.86        6.55      2.24 o 
   3   6  15        0.14        0.85      1.70 o 
   4   6  15       90.33       85.04      7.63 o 
   5   6  15      162.55      171.43      8.18 o 
   6   6  15       12.08       15.61      2.97 o 
   7   6  15       15.96       26.98      4.27 o 
   8   6  15        2.22        8.88      2.48 o 
   9   6  15       83.07       86.69     21.97 o 
  10   6  15      202.49      205.32      9.46 o 
  11   6  15      200.94      189.43     13.83 o 
  -2   7  15      116.78      143.74     12.14 o 
  -1   7  15        9.56       16.34      5.22 o 
   0   7  15      325.18      326.39     17.29 o 
   1   7  15      739.88      708.97     41.76 o 
   2   7  15      390.71      360.54     31.90 o 
   3   7  15      129.82      114.32      6.85 o 
   4   7  15      201.14      203.74     28.54 o 
   5   7  15      346.95      312.20     25.39 o 
   6   7  15      405.50      380.41     52.82 o 
   7   7  15      532.58      548.47     91.77 o 
   8   7  15      122.90      128.45     21.93 o 
   9   7  15       21.12       29.68      7.25 o 
  10   7  15       38.29       52.47      7.59 o 
  -1   8  15       31.82       45.97      8.34 o 
   0   8  15      453.56      474.87     21.56 o 
   1   8  15      596.30      616.37     24.14 o 
   2   8  15      531.87      522.06     21.97 o 
   3   8  15      253.57      279.47     15.73 o 
   4   8  15        1.23        8.20      2.65 o 
   5   8  15        2.37        4.78      3.02 o 
   6   8  15        2.30        4.51      2.10 o 
   7   8  15       41.04       42.22      7.05 o 
   8   8  15        2.62        3.94      4.37 o 
   9   8  15      101.95      125.46     16.17 o 
  10   8  15       77.65       78.99      8.81 o 
   0   9  15       15.03       20.68      5.83 o 
   1   9  15       43.18       50.24      8.61 o 
   2   9  15       18.97       37.36      7.66 o 
   3   9  15        5.27       14.58      4.47 o 
   4   9  15       20.51       20.95      5.15 o 
   5   9  15      270.75      285.64     16.14 o 
   6   9  15      390.43      448.90     20.00 o 
   7   9  15       62.72       63.80      7.32 o 
   8   9  15       10.98       20.51      3.43 o 
   9   9  15        4.81        7.56      3.25 o 
   2  10  15        0.04        7.66      3.53 o 
   3  10  15        5.28       11.53      4.00 o 
   4  10  15       51.63       61.02      7.46 o 
   5  10  15      212.19      220.69     14.44 o 
   6  10  15      244.94      297.91     16.75 o 
   7  10  15        3.28        2.64      2.31 o 
   8  10  15       40.25       62.58      7.05 o 
  -2  -6  16        3.07        6.44      3.46 o 
   1  -6  16       51.41       70.78      7.46 o 
   2  -6  16       51.73       60.48      6.98 o 
   3  -6  16        1.93       -0.14      2.37 o 
   4  -6  16       90.83      106.04      9.76 o 
  -3  -5  16        1.40        6.31      3.32 o 
  -2  -5  16        5.54       10.98      4.14 o 
  -1  -5  16      110.12      127.06     10.64 o 
   0  -5  16       83.85       74.17      7.19 o 
   1  -5  16       65.91       86.36      5.77 o 
   2  -5  16       37.26       42.86      5.05 o 
   3  -5  16       15.77       18.44      4.88 o 
   4  -5  16      101.42      130.31     10.92 o 
   5  -5  16      178.06      175.94     13.02 o 
   6  -5  16      256.03      288.62     17.15 o 
  -4  -4  16      240.72      268.83     16.54 o 
  -3  -4  16      198.04      200.96     13.83 o 
  -2  -4  16      147.39      157.63     12.14 o 
  -1  -4  16       53.45       49.36      8.07 o 
   0  -4  16       66.06       79.60      7.12 o 
   1  -4  16      186.05      186.92     11.12 o 
   2  -4  16       44.12       48.11      4.66 o 
   3  -4  16        2.75        7.02      3.08 o 
   4  -4  16        0.53        5.41      1.71 o 
   5  -4  16        2.28       10.47      2.31 o 
   6  -4  16        5.91        1.49      2.58 o 
   7  -4  16        0.58        1.97      2.78 o 
  -4  -3  16      137.07      132.55     11.39 o 
  -3  -3  16      199.66      188.01     13.42 o 
  -2  -3  16        3.68        1.76      3.05 o 
  -1  -3  16       98.39       92.55      8.88 o 
   0  -3  16       39.89       55.69      5.48 o 
   1  -3  16       56.39       62.94      5.08 o 
   2  -3  16       69.31       74.76      5.49 o 
   3  -3  16      197.24      196.73      9.22 o 
   4  -3  16      563.07      526.26     20.14 o 
   5  -3  16      527.38      499.82     29.32 o 
   6  -3  16       33.16       32.88      4.56 o 
   7  -3  16        4.59        4.95      1.87 o 
   8  -3  16       20.28       24.00      3.92 o 
  -4  -2  16       17.48       21.56      5.76 o 
  -3  -2  16      114.94      114.72     10.85 o 
  -2  -2  16        3.53        0.07      3.39 o 
  -1  -2  16      465.24      424.97     18.98 o 
   0  -2  16      857.91      903.05     65.90 o 
   1  -2  16      461.85      425.58     31.46 o 
   2  -2  16      111.07      104.58      6.34 o 
   3  -2  16       90.55       97.78      7.36 o 
   4  -2  16       79.49       72.74      5.65 o 
   5  -2  16      336.87      299.14     11.24 o 
   6  -2  16        7.14        7.59      3.05 o 
   7  -2  16       73.95       75.66     11.70 o 
   8  -2  16       75.67       73.30      5.66 o 
  -5  -1  16        6.57       12.34      4.47 o 
  -4  -1  16        4.45       13.97      4.95 o 
  -3  -1  16       26.05       27.66      6.31 o 
  -2  -1  16       25.00       22.78      6.24 o 
  -1  -1  16       93.13       97.46     15.63 o 
   0  -1  16      482.28      463.87     38.48 o 
   1  -1  16      758.25      725.37     58.88 o 
   2  -1  16      413.91      393.65     28.51 o 
   3  -1  16       40.38       30.61      4.38 o 
   4  -1  16        6.17        5.46      2.38 o 
   5  -1  16       48.17       59.59      5.34 o 
   6  -1  16        2.15        2.47      1.97 o 
   7  -1  16        3.89        5.70      2.05 o 
   8  -1  16       64.98       62.32      8.51 o 
   9  -1  16       70.11       68.97      5.44 o 
  -4   0  16       62.83       57.56      8.88 o 
  -3   0  16       23.02       18.64      5.70 o 
  -2   0  16       68.47       57.70      8.68 o 
  -1   0  16      315.88      362.08     52.34 o 
   0   0  16      349.30      357.80     32.85 o 
   1   0  16      720.53      686.26     51.90 o 
   2   0  16      327.87      314.65     17.05 o 
   3   0  16        5.78        5.28      2.33 o 
   4   0  16      325.79      323.06     11.24 o 
   5   0  16       59.23       53.90      5.02 o 
   6   0  16        3.42        7.43      5.90 o 
   7   0  16       14.54       14.40      3.09 o 
   8   0  16       10.95        9.75      2.63 o 
   9   0  16       64.77       84.44      6.16 o 
  -4   1  16       70.76       82.72      8.68 o 
  -3   1  16      526.16      520.84     22.17 o 
  -2   1  16      148.98      139.80     11.25 o 
  -1   1  16       66.34       62.29     10.17 o 
   0   1  16        8.13       15.22      3.33 o 
   1   1  16        4.83        3.70      2.81 o 
   2   1  16       27.22       27.90      4.21 o 
   3   1  16       11.87        7.74      3.80 o 
   4   1  16      795.00      742.99     65.97 o 
   5   1  16     1394.52     1304.38    128.34 o 
   6   1  16     1010.69      891.82     82.41 o 
   7   1  16      145.72      132.80     19.09 o 
   8   1  16        7.81        8.60      3.66 o 
   9   1  16       41.95       39.28      5.11 o 
  10   1  16       39.87       39.09     12.95 o 
  -4   2  16        0.38        3.93      2.71 o 
  -3   2  16        7.21       14.24      4.14 o 
  -2   2  16        0.03        2.21      4.88 o 
  -1   2  16       29.06       28.66      5.80 o 
   0   2  16      417.93      419.78     45.29 o 
   1   2  16      846.71      882.32     61.70 o 
   2   2  16      761.37      751.96     83.56 o 
   3   2  16      297.41      330.75     21.73 o 
   4   2  16      610.09      556.84     34.24 o 
   5   2  16      861.83      815.44     74.41 o 
   6   2  16      274.08      260.12     23.12 o 
   7   2  16      193.84      174.00     30.78 o 
   8   2  16       19.85       19.43      3.71 o 
   9   2  16       41.03       60.59      5.86 o 
  10   2  16       62.97       84.20     12.03 o 
  -4   3  16      116.93      109.09     10.03 o 
  -3   3  16       95.09       87.19      8.75 o 
  -2   3  16       91.16       94.28      6.18 o 
  -1   3  16        6.90        9.73      2.73 o 
   0   3  16      183.98      196.72      8.89 o 
   1   3  16      311.63      300.03     21.22 o 
   2   3  16      176.59      174.35     25.26 o 
   3   3  16      166.39      161.96     18.00 o 
   4   3  16       35.74       28.60      4.51 o 
   5   3  16        0.24       -0.37      2.16 o 
   6   3  16       23.40       23.28      4.85 o 
   7   3  16        5.12        8.18      2.64 o 
   8   3  16      240.79      225.22     40.10 o 
   9   3  16      469.72      460.63     55.12 o 
  10   3  16      513.41      540.26     59.05 o 
  -3   4  16       29.86       28.88      5.97 o 
  -2   4  16       26.37       27.59      4.05 o 
  -1   4  16       48.14       51.85      9.36 o 
   0   4  16      164.69      143.33     21.63 o 
   1   4  16       26.87       31.62      4.58 o 
   2   4  16       31.03       40.44     12.34 o 
   3   4  16       24.66       22.63      6.75 o 
   4   4  16       25.49       23.13      4.31 o 
   5   4  16      184.28      205.77     23.70 o 
   6   4  16      219.06      212.64      9.37 o 
   7   4  16       70.72       69.93      5.54 o 
   8   4  16       25.81       33.85      4.57 o 
   9   4  16      127.77      123.90     19.42 o 
  10   4  16      210.30      214.39     28.07 o 
  -3   5  16       62.38       56.88      6.98 o 
  -2   5  16       20.32       26.11      5.46 o 
  -1   5  16       78.63       77.13     10.17 o 
   0   5  16      212.95      193.21     12.20 o 
   1   5  16      382.59      331.36     38.10 o 
   2   5  16       24.16       34.65      4.61 o 
   3   5  16       38.77       44.90      8.41 o 
   4   5  16        2.55        0.98      1.99 o 
   5   5  16       80.18       75.05      5.75 o 
   6   5  16      504.07      442.38     58.07 o 
   7   5  16      204.10      229.23     24.07 o 
   8   5  16        1.36        3.16      1.91 o 
   9   5  16       32.93       48.11      9.63 o 
  10   5  16      102.51      102.06     15.66 o 
  -2   6  16       10.80       14.09      2.93 o 
  -1   6  16      160.51      162.12     10.48 o 
   0   6  16      164.80      153.81      8.18 o 
   1   6  16      385.28      375.85     19.29 o 
   2   6  16      226.04      215.32     22.95 o 
   3   6  16        4.40        4.41      2.21 o 
   4   6  16       24.48       28.92      4.24 o 
   5   6  16      233.82      193.42     24.03 o 
   6   6  16      465.93      498.20     54.65 o 
   7   6  16      309.41      290.06     24.81 o 
   8   6  16       43.60       67.65     12.07 o 
   9   6  16        2.87        7.13      2.30 o 
  10   6  16       17.22       23.87      3.80 o 
  -1   7  16      169.46      185.16     13.36 o 
   0   7  16      333.80      307.39     11.46 o 
   1   7  16      243.26      236.46     10.02 o 
   2   7  16      139.36      124.86      7.35 o 
   3   7  16       72.36       79.90      5.90 o 
   4   7  16       32.71       48.13      7.53 o 
   5   7  16       77.92       68.66      5.35 o 
   6   7  16       26.81       31.41      6.31 o 
   7   7  16       76.79       72.39      6.78 o 
   8   7  16       10.83       17.28      3.44 o 
   9   7  16       41.83       49.04      7.59 o 
  10   7  16      154.31      153.63     25.70 o 
   0   8  16        4.21       19.12      5.70 o 
   1   8  16       53.43       66.71      9.70 o 
   2   8  16       37.63       51.60      8.61 o 
   3   8  16        4.78        6.85      3.46 o 
   4   8  16       73.04       75.83      6.41 o 
   5   8  16      279.20      301.05     41.43 o 
   6   8  16      140.82      144.18     17.09 o 
   7   8  16       53.45       54.64      9.76 o 
   8   8  16       35.82       39.41      4.79 o 
   9   8  16       23.98       33.52      9.83 o 
   1   9  16      269.34      280.08     17.02 o 
   2   9  16      137.29      143.94     12.14 o 
   3   9  16       32.04       36.54      7.25 o 
   4   9  16       31.27       51.12      8.54 o 
   5   9  16       74.07       88.14      9.02 o 
   6   9  16       51.88       63.12      7.46 o 
   7   9  16        9.74       17.76      5.02 o 
   8   9  16        0.14        0.94      1.58 o 
   3  10  16       22.85       32.95      6.58 o 
   4  10  16        1.51        0.75      2.24 o 
   5  10  16        1.70        8.00      3.53 o 
   6  10  16        4.18        9.29      3.39 o 
   7  10  16        1.72        3.19      2.64 o 
  -1  -5  17        2.08        2.37      3.05 o 
   0  -5  17       22.46       40.34      6.85 o 
   1  -5  17      130.55      134.43      7.51 o 
   2  -5  17      136.31      130.79     10.98 o 
   3  -5  17       20.02       29.83      6.31 o 
   4  -5  17       52.33       67.46      7.86 o 
  -2  -4  17        7.06       12.88      4.81 o 
  -1  -4  17      131.56      134.31     11.32 o 
   0  -4  17      224.46      238.72     14.31 o 
   1  -4  17       75.58       80.36      5.75 o 
   2  -4  17       54.31       53.28      6.88 o 
   3  -4  17       39.49       56.00      8.14 o 
   4  -4  17       98.21       86.85      8.07 o 
   5  -4  17      191.60      212.64      9.81 o 
   6  -4  17      169.35      190.92     13.90 o 
  -3  -3  17       15.63       22.92      5.97 o 
  -2  -3  17       57.95       60.75      8.95 o 
   0  -3  17      525.03      515.41     21.29 o 
   1  -3  17      346.61      341.27     18.54 o 
   2  -3  17       32.33       34.88      4.60 o 
   3  -3  17       16.97       22.21      3.63 o 
   4  -3  17        9.39       11.40      2.66 o 
   5  -3  17       60.56       61.02      7.05 o 
   6  -3  17       21.18       32.02      7.29 o 
   7  -3  17        4.71        8.25      2.21 o 
  -3  -2  17       60.10       62.71      7.80 o 
  -2  -2  17       69.38       56.95      8.81 o 
   0  -2  17       42.53       47.76      5.24 o 
   1  -2  17       43.63       45.80      5.32 o 
   2  -2  17        2.64        1.81      3.19 o 
   3  -2  17      236.64      243.67     10.06 o 
   4  -2  17      169.24      160.34      9.02 o 
   5  -2  17      154.26      146.86     23.09 o 
   6  -2  17        8.65       12.07      2.94 o 
   7  -2  17        0.61        5.17      1.80 o 
   8  -2  17       87.99       71.05      7.73 o 
  -4  -1  17       76.68       97.36      9.97 o 
  -3  -1  17      140.20      140.28     11.86 o 
  -2  -1  17      168.80      163.40     12.41 o 
  -1  -1  17       46.40       48.75      7.93 o 
   0  -1  17        3.43        8.90      2.56 o 
   1  -1  17        0.70        4.64      2.75 o 
   2  -1  17        1.66        6.16      2.27 o 
   3  -1  17      107.30       94.51      6.40 o 
   4  -1  17      207.83      210.48      9.44 o 
   5  -1  17      246.62      214.39     18.95 o 
   6  -1  17       89.68       86.29      6.14 o 
   7  -1  17        4.03        9.58      2.69 o 
   8  -1  17       12.15       18.68      3.16 o 
  -4   0  17       52.38       60.68      9.22 o 
  -3   0  17      388.40      345.17     18.64 o 
  -2   0  17      587.44      507.14     22.24 o 
  -1   0  17       93.05       97.97      6.49 o 
   0   0  17        8.96       15.76      3.46 o 
   1   0  17      198.07      216.94     21.63 o 
   2   0  17      181.90      188.39     11.22 o 
   3   0  17      197.27      175.51     11.59 o 
   4   0  17      337.46      289.94     12.41 o 
   5   0  17      382.47      359.15     33.15 o 
   6   0  17      280.06      252.25     26.95 o 
   7   0  17       50.27       47.36      6.07 o 
   8   0  17        8.04        6.57      2.00 o 
   9   0  17        0.18        0.64      1.46 o 
  -4   1  17       27.61       36.75      7.05 o 
  -3   1  17       32.38       32.07      6.98 o 
  -2   1  17        9.46       10.64      3.86 o 
  -1   1  17       65.81       81.28     11.80 o 
   0   1  17      655.41      683.01     59.73 o 
   1   1  17     1104.32     1128.91    142.75 o 
   2   1  17      833.67      760.31     52.00 o 
   3   1  17      525.33      512.75     32.78 o 
   4   1  17      181.42      165.85     19.05 o 
   5   1  17      449.04      410.02     59.77 o 
   6   1  17      237.32      206.12     11.22 o 
   7   1  17        7.41        6.39      2.13 o 
   8   1  17       18.20       17.05      7.19 o 
   9   1  17      128.22      135.49     13.90 o 
  -3   2  17      141.54      133.16     11.46 o 
  -2   2  17      130.55      120.48     10.37 o 
  -1   2  17       58.41       66.64      5.42 o 
   0   2  17      157.44      181.83     19.80 o 
   1   2  17      444.93      422.92     45.15 o 
   2   2  17      608.30      578.88     49.15 o 
   3   2  17      238.28      216.34     28.14 o 
   4   2  17       10.66       15.57      3.56 o 
   5   2  17      650.54      595.10     70.68 o 
   6   2  17      392.52      384.33     31.87 o 
   7   2  17      124.63      110.21     17.09 o 
   8   2  17      178.36      182.01     19.90 o 
   9   2  17      186.62      187.10     31.83 o 
  10   2  17      210.91      232.72     26.20 o 
  -3   3  17        8.25        5.29      3.12 o 
  -2   3  17       29.88       33.15      6.64 o 
  -1   3  17       21.99       30.37      6.37 o 
   0   3  17       14.52       23.29      4.05 o 
   1   3  17       14.72       13.61      3.83 o 
   2   3  17       39.16       30.77      8.31 o 
   3   3  17      134.85      142.76     15.15 o 
   4   3  17      700.37      693.30     91.67 o 
   5   3  17     1079.89      997.96    111.02 o 
   6   3  17      829.81      793.00     94.51 o 
   7   3  17      255.59      261.01     27.83 o 
   8   3  17        6.48        5.19      2.37 o 
   9   3  17        7.11        8.72      2.85 o 
  10   3  17        0.70        5.03      1.90 o 
  -3   4  17        4.14       12.20      3.46 o 
  -2   4  17        3.72        8.35      4.61 o 
  -1   4  17        1.71        6.81      2.21 o 
   0   4  17       25.37       25.72      4.38 o 
   1   4  17      305.25      268.70     29.39 o 
   2   4  17       16.80       29.43      4.30 o 
   3   4  17       32.49       41.58      5.13 o 
   4   4  17      105.92      101.02     15.22 o 
   5   4  17      673.25      633.55     90.24 o 
   6   4  17      720.65      672.01     94.55 o 
   7   4  17      109.04      104.67     20.37 o 
   8   4  17       38.49       40.74      8.10 o 
   9   4  17      288.69      292.37     38.78 o 
  10   4  17      119.08      132.36     20.14 o 
  -2   5  17        2.13       11.44      4.88 o 
  -1   5  17       10.73       15.38      3.49 o 
   0   5  17        1.84        3.71      2.52 o 
   1   5  17      144.82      157.53     14.92 o 
   2   5  17      257.90      232.14     26.31 o 
   3   5  17      131.09      123.54     13.56 o 
   4   5  17       90.78       97.76     18.07 o 
   5   5  17       94.53       87.89      7.32 o 
   6   5  17       72.27       71.22     13.66 o 
   7   5  17       20.01       22.68      4.03 o 
   8   5  17        0.33        2.17      1.89 o 
   9   5  17       69.92       92.40     10.37 o 
  10   5  17       85.18      111.79     10.85 o 
  -1   6  17       34.83       34.34      4.65 o 
   0   6  17       66.35       74.42      5.82 o 
   1   6  17      202.78      188.73     11.22 o 
   2   6  17      172.53      160.22     14.92 o 
   3   6  17      159.37      155.91     13.73 o 
   4   6  17       63.07       61.46     10.14 o 
   5   6  17        0.59        0.83      3.02 o 
   6   6  17        4.07        6.04      2.36 o 
   7   6  17       15.62       16.99      4.34 o 
   8   6  17        0.84        3.36      1.91 o 
   9   6  17       65.87       84.67     14.75 o 
  10   6  17      251.53      273.57     18.68 o 
   0   7  17       14.58       21.34      5.22 o 
   1   7  17       27.54       35.49      4.93 o 
   2   7  17       22.56       16.79      3.57 o 
   3   7  17       14.02       22.93      3.91 o 
   4   7  17       18.39       23.48      3.90 o 
   5   7  17      142.87      145.79     18.07 o 
   6   7  17      293.31      270.71     35.02 o 
   7   7  17      482.71      470.25     76.65 o 
   8   7  17      145.71      163.01     20.68 o 
   9   7  17       73.02       84.00     18.14 o 
   1   8  17      353.51      333.44     18.58 o 
   2   8  17      285.89      266.25     16.27 o 
   3   8  17      108.60      105.84     10.44 o 
   4   8  17       20.19       32.11      6.31 o 
   5   8  17        2.80        6.51      2.35 o 
   6   8  17      108.11      103.62     10.81 o 
   7   8  17      347.03      338.68     35.05 o 
   8   8  17        8.26       13.47      2.70 o 
   2   9  17       15.35       28.00      6.17 o 
   3   9  17        2.76        8.81      3.19 o 
   4   9  17        0.80        0.20      2.24 o 
   5   9  17       27.46       40.75      7.80 o 
   6   9  17       49.16       54.10      8.68 o 
   7   9  17        9.42        9.70      3.46 o 
  -1  -4  18       73.81       58.38      8.88 o 
   0  -4  18       54.11       58.99      7.32 o 
   1  -4  18       76.09       92.45      6.22 o 
   2  -4  18       41.55       43.82      5.97 o 
   3  -4  18       32.71       38.81      4.93 o 
   4  -4  18       53.67       58.99      5.38 o 
  -2  -3  18       14.20       15.73      4.75 o 
  -1  -3  18        5.78       11.05      4.41 o 
   0  -3  18       44.52       57.63      8.68 o 
   1  -3  18       21.88       22.80      6.58 o 
   2  -3  18       67.02       57.99      4.93 o 
   3  -3  18       76.90       95.14      6.45 o 
   4  -3  18       30.87       28.14      4.47 o 
   5  -3  18       64.47       72.55      5.70 o 
   6  -3  18       40.45       48.32      4.81 o 
  -2  -2  18        2.03        4.27      3.66 o 
   0  -2  18      330.65      304.69     16.68 o 
   1  -2  18      140.65      134.13      7.57 o 
   2  -2  18        2.15        2.27      1.68 o 
   3  -2  18       29.82       52.42      5.78 o 
   4  -2  18        1.32        9.03      2.56 o 
   5  -2  18       29.30       24.77      4.11 o 
   6  -2  18        9.46        6.71      2.27 o 
   7  -2  18        0.40       -1.26      1.76 o 
  -2  -1  18       20.62       21.70      5.02 o 
   0  -1  18       51.78       61.94      5.58 o 
   1  -1  18       52.41       53.58      5.29 o 
   2  -1  18       30.27       32.12      4.62 o 
   3  -1  18       32.02       32.27      4.67 o 
   4  -1  18       72.85       75.38      6.14 o 
   5  -1  18        1.36        2.54      4.95 o 
   6  -1  18       15.37       20.62      3.69 o 
   7  -1  18       38.73       44.30      5.54 o 
   8  -1  18        3.88        5.33      2.14 o 
  -3   0  18       23.73       28.95      5.97 o 
  -2   0  18       10.67       21.09      5.56 o 
   0   0  18      220.65      257.26     29.93 o 
   1   0  18      417.78      430.46     45.56 o 
   2   0  18      373.69      318.74     32.98 o 
   3   0  18      100.34       99.12      6.75 o 
   4   0  18        1.49        1.11      1.91 o 
   5   0  18       40.31       43.47      5.56 o 
   6   0  18      108.74      107.22     17.36 o 
   7   0  18      100.57      112.55     15.87 o 
   8   0  18       18.51       32.01      6.47 o 
  -2   1  18      514.92      484.97     22.17 o 
   0   1  18      187.65      194.08     21.32 o 
   1   1  18      281.86      279.70     11.05 o 
   2   1  18      191.13      196.88     13.83 o 
   3   1  18        0.27        2.80      3.02 o 
   4   1  18       44.35       38.72      6.17 o 
   5   1  18      264.92      267.88     32.17 o 
   6   1  18      354.80      346.42     12.68 o 
   7   1  18        6.26        9.78      2.56 o 
   8   1  18       11.76       18.84      3.50 o 
   9   1  18       58.72       65.37      7.05 o 
  -2   2  18      119.06      116.48     10.51 o 
  -1   2  18       43.61       56.88      6.78 o 
   0   2  18       91.61       90.59      6.37 o 
   1   2  18      262.36      280.20     23.46 o 
   2   2  18      303.63      307.05     37.59 o 
   3   2  18      212.84      213.38     30.34 o 
   4   2  18      396.55      384.25     39.43 o 
   5   2  18      583.35      560.98     43.87 o 
   6   2  18      344.33      309.13     32.71 o 
   7   2  18       35.71       41.39      7.12 o 
   8   2  18        7.01       12.46      4.51 o 
   9   2  18       15.34       21.63      9.56 o 
  -2   3  18        5.59        8.81      2.51 o 
  -1   3  18        3.98        7.41      2.44 o 
   0   3  18       98.74       96.93      9.83 o 
   1   3  18      294.43      278.64     24.68 o 
   2   3  18      298.74      289.61     20.44 o 
   3   3  18      134.08      127.47     10.07 o 
   4   3  18       16.05       19.87      4.14 o 
   5   3  18       64.71       59.76     10.10 o 
   6   3  18       21.13       22.21      3.99 o 
   7   3  18       50.30       54.88      6.16 o 
   8   3  18      253.52      252.21     40.95 o 
   9   3  18      316.43      333.04     29.76 o 
  -2   4  18        0.50        3.66      2.85 o 
  -1   4  18        0.85        6.37      4.71 o 
   0   4  18       75.57       75.79      6.01 o 
   1   4  18       87.08       86.64      6.35 o 
   2   4  18      101.03       91.06     12.41 o 
   3   4  18       40.76       44.96      5.51 o 
   4   4  18       27.84       30.57      5.56 o 
   5   4  18       70.52       68.11     13.29 o 
   6   4  18      116.95      109.12      9.15 o 
   7   4  18      123.18      125.32     16.20 o 
   8   4  18       45.04       46.57     12.00 o 
   9   4  18       62.78       67.13      6.25 o 
  -1   5  18      116.90      120.72     10.07 o 
   0   5  18      159.40      162.29     31.59 o 
   1   5  18      102.31      104.63     10.92 o 
   2   5  18       66.08       74.50      8.78 o 
   3   5  18      191.01      184.46     27.32 o 
   4   5  18      253.96      223.91     27.22 o 
   5   5  18       11.17       15.51      3.59 o 
   6   5  18      142.27      162.69     21.63 o 
   7   5  18       27.90       20.84      4.61 o 
   8   5  18       24.68       30.84      4.65 o 
   9   5  18        1.80        4.47      1.94 o 
   0   6  18      178.44      188.21     13.49 o 
   1   6  18        9.64       13.44      5.19 o 
   2   6  18       58.27       66.10      6.15 o 
   3   6  18       40.53       50.24      5.91 o 
   4   6  18       23.52       25.28      4.29 o 
   5   6  18      164.82      166.04     12.37 o 
   6   6  18      448.20      460.04     73.94 o 
   7   6  18      372.80      392.87     53.22 o 
   8   6  18      130.35      135.13     20.85 o 
   9   6  18       11.10       14.13      5.39 o 
   1   7  18      207.13      179.10     17.63 o 
   2   7  18      331.06      330.89     36.04 o 
   3   7  18      197.57      179.88     14.10 o 
   4   7  18      104.42      103.78      6.82 o 
   5   7  18       62.60       67.91      8.68 o 
   6   7  18      147.75      136.97     13.29 o 
   7   7  18       84.62       93.41     18.51 o 
   8   7  18        3.82       13.27      4.98 o 
   2   8  18       17.98       25.42      6.03 o 
   3   8  18       13.62       14.78      4.61 o 
   4   8  18        5.90        3.80      1.88 o 
   5   8  18       52.83       56.40      5.55 o 
   6   8  18       35.71       46.06      6.51 o 
   7   8  18       82.57       85.96      6.32 o 
   0  -3  19       45.42       51.60      8.07 o 
   1  -3  19       95.11      100.04      9.46 o 
   2  -3  19       44.32       53.09      5.90 o 
   3  -3  19        0.27        0.73      1.93 o 
   4  -3  19       18.65       17.19      3.70 o 
  -1  -2  19        1.94       11.12      4.07 o 
   0  -2  19        5.25        8.95      3.19 o 
   1  -2  19       29.30       30.48      4.60 o 
   2  -2  19       13.41       12.66      2.73 o 
   3  -2  19        5.88        8.05      7.12 o 
   4  -2  19       26.84       39.10      5.28 o 
   5  -2  19        1.27        6.22      2.17 o 
   6  -2  19       33.16       42.77      5.31 o 
  -1  -1  19        4.28        5.90      3.66 o 
   0  -1  19        3.02       12.07      3.86 o 
   1  -1  19       10.35       15.99      3.19 o 
   2  -1  19       84.84       79.40      8.58 o 
   3  -1  19       49.65       61.80      7.90 o 
   4  -1  19       21.78       20.18      3.74 o 
   5  -1  19       12.76       20.76      4.68 o 
   6  -1  19       47.67       62.07      5.76 o 
  -1   0  19      183.98      174.92     13.56 o 
   0   0  19       30.14       33.63      5.19 o 
   1   0  19        1.33        5.84      3.15 o 
   2   0  19        0.31        2.07      2.10 o 
   3   0  19        1.05        5.18      2.07 o 
   4   0  19        8.11        9.68      3.29 o 
   5   0  19       10.39       10.76      4.03 o 
   6   0  19       19.04       21.44      5.73 o 
   7   0  19       32.11       29.77      4.20 o 
  -1   1  19        1.38        6.17      3.19 o 
   0   1  19       95.46      109.98     17.80 o 
   1   1  19      277.39      304.65     44.37 o 
   2   1  19      298.16      321.84     27.73 o 
   3   1  19      130.94      101.42      9.59 o 
   4   1  19       44.19       61.08      5.81 o 
   5   1  19      136.62      128.06      7.81 o 
   6   1  19      255.84      217.79     25.42 o 
   7   1  19      179.65      183.87     14.48 o 
   8   1  19       45.98       44.84      7.56 o 
  -1   2  19      115.51      115.46     10.58 o 
   0   2  19       70.48       85.78      6.38 o 
   1   2  19      168.58      170.39     21.02 o 
   2   2  19      459.24      470.47     32.17 o 
   3   2  19      212.40      193.73     27.70 o 
   4   2  19        2.21        2.53      2.02 o 
   5   2  19        3.64        9.58      2.77 o 
   6   2  19      105.13      101.71      7.09 o 
   7   2  19       33.50       41.35      5.93 o 
   8   2  19       12.84       17.85      3.41 o 
  -1   3  19      156.32      169.61     17.90 o 
   0   3  19       45.07       56.72      8.92 o 
   1   3  19        0.72        3.35      5.08 o 
   2   3  19        2.72        9.09      2.80 o 
   3   3  19        1.70        6.45      2.37 o 
   4   3  19       83.82       94.10     17.97 o 
   5   3  19      115.60      121.14     22.03 o 
   6   3  19       81.15       79.52      9.86 o 
   7   3  19       54.30       68.34      6.51 o 
   8   3  19        2.61        1.99      4.95 o 
   0   4  19       62.37       75.39      5.94 o 
   1   4  19        2.46        3.10      6.81 o 
   2   4  19       11.11       13.95      3.11 o 
   3   4  19        0.73        3.51      3.36 o 
   4   4  19        0.39        6.97      2.54 o 
   5   4  19       17.63       21.21      4.19 o 
   6   4  19      177.39      198.49     29.15 o 
   7   4  19       67.56       61.81      6.27 o 
   8   4  19        4.13        3.02      1.94 o 
   0   5  19       46.66       51.18      6.09 o 
   1   5  19       21.90       27.35      5.02 o 
   2   5  19      208.32      203.85     21.90 o 
   3   5  19      218.66      203.71     20.81 o 
   4   5  19      202.78      187.29     23.02 o 
   5   5  19      206.05      215.28     18.20 o 
   6   5  19      199.02      184.92     25.59 o 
   7   5  19      127.23      126.42     21.12 o 
   8   5  19        4.99        6.71      2.44 o 
   1   6  19      279.99      246.65     22.71 o 
   2   6  19      681.87      672.49     81.12 o 
   3   6  19      616.28      572.95     73.83 o 
   4   6  19      478.95      453.21     48.38 o 
   5   6  19      165.39      156.47     16.03 o 
   6   6  19       30.45       36.58     10.78 o 
   7   6  19       16.11       19.75      3.48 o 
   8   6  19        0.31        1.89      1.68 o 
   3   7  19       80.29       85.44     10.14 o 
   4   7  19       23.21       28.45      4.38 o 
   5   7  19        4.26        7.59      2.66 o 
   6   7  19      126.92      131.23     12.37 o 
   7   7  19      310.81      305.47     47.36 o 
   1  -1  20        1.24        3.73      1.96 o 
   2  -1  20        0.33        1.66      1.68 o 
   3  -1  20        9.30       10.42      4.68 o 
   4  -1  20       69.71       72.98      7.36 o 
   5  -1  20       20.54       21.46      4.71 o 
   0   0  20        6.81       15.53      3.93 o 
   1   0  20       46.80       57.37      6.19 o 
   2   0  20      148.46      170.85     14.07 o 
   3   0  20       29.28       29.76      5.90 o 
   4   0  20        8.72       12.21      2.72 o 
   5   0  20       10.75       18.08      3.74 o 
   6   0  20       76.66       83.51      6.24 o 
   0   1  20       62.40       75.21      5.87 o 
   1   1  20       47.28       64.11      8.31 o 
   2   1  20       88.47       86.65      6.47 o 
   3   1  20       56.44       62.99     10.54 o 
   4   1  20        6.53        6.02      2.28 o 
   5   1  20        0.05        1.96      1.68 o 
   6   1  20        4.17        6.49      2.17 o 
   0   2  20        1.19        4.70      2.20 o 
   1   2  20       64.38       69.96      6.16 o 
   2   2  20       26.90       33.64      4.94 o 
   3   2  20        2.41        5.56      8.75 o 
   4   2  20        1.07        0.00      1.60 o 
   5   2  20       36.06       47.44      5.74 o 
   6   2  20       89.45       82.67      8.51 o 
   7   2  20       33.11       34.30      4.91 o 
   1   3  20       33.49       53.35     12.85 o 
   2   3  20      100.08       98.38      6.78 o 
   3   3  20      155.79      159.81      8.95 o 
   4   3  20        2.55        1.86      2.03 o 
   5   3  20       19.08       25.27      4.22 o 
   6   3  20        0.88        6.95      2.40 o 
   7   3  20        0.78        0.65      1.56 o 
   1   4  20      130.51      128.14      8.20 o 
   2   4  20      255.94      241.12     14.31 o 
   3   4  20      160.40      174.27      9.20 o 
   4   4  20        1.75        8.44      2.47 o 
   5   4  20       21.71       19.05      9.53 o 
   6   4  20       10.63       20.21      3.97 o 
   7   4  20        7.08        9.82      2.71 o 
   2   5  20      324.53      312.46     57.09 o 
   3   5  20      328.53      328.09     34.10 o 
   4   5  20      149.74      142.75     13.19 o 
   5   5  20        9.91       14.02      2.93 o 
   6   5  20       67.46       65.83      5.66 o 
   7   5  20       74.71       68.46     14.54 o 
   4   6  20       28.95       46.35      8.98 o 
   5   6  20       71.09       83.11     16.10 o 
   6   6  20      161.88      166.78     22.41 o 
   3   2  21       80.30       86.13     14.03 o 
   4   2  21        1.73        7.22      2.37 o 
   4   3  21        0.16        2.64      4.17 o 
                                                 
